# Supplementary material for: Fluctuating climate and dietary innovation drove ratcheted evolution of proboscidean dental traits
Source: Nat Ecol Evol. 2023 Aug 14;7(9):1490–502. doi: 10.1038/s41559-023-02151-4 (PMC10482678; doi:10.1038/s41559-023-02151-4)
Supplement: Supplementary file 4 — Supplementary Data Tables 1–10. [file 41559_2023_2151_MOESM4_ESM.xlsx]

## Sheet: Supplementary Data 1
Family	Species	Locality/Formation	Country	Age (Ma)	Specimen	Tooth	Mean mesowear angle
Gomphotheriidae	Afrochoerodon kisumuensis	Cheparawa (Kipsaraman)	Kenya	15.5	BAR 219'99	M3 (dext.)	104.9
Gomphotheriidae	Afrochoerodon kisumuensis	Cheparawa (Kipsaraman)	Kenya	15.5	BAR 219'99	M3 (sin.)	104.7
Gomphotheriidae	Afrochoerodon kisumuensis	Kipsaraman	Kenya	15.5	KNM-TH 27694	M3 (dext.)	113.8
Gomphotheriidae	Afrochoerodon kisumuensis	Kipsaraman	Kenya	15.5	KNM-TH 28845	m2 (sin.)	119.1
Gomphotheriidae	Afrochoerodon kisumuensis	Kipsaraman	Kenya	15.5	KNM-TH 28840	M2 (dext.)	118.8
Gomphotheriidae	Afrochoerodon kisumuensis	Maboko	Kenya	15	KNM-MB 7582	m2 or m3 (dext.), posterior part	116.1
Gomphotheriidae	Afrochoerodon kisumuensis	Maboko	Kenya	15	NHMUK PV M 15542	m3 (dext.)	120.9
Gomphotheriidae	Afrochoerodon kisumuensis	Maboko	Kenya	15	NHMUK PV M 15531 (KB-A-200)	M3 (sin.)	118.6
Gomphotheriidae	Afrochoerodon kisumuensis	Maboko	Kenya	15	NHMUK PV M 15537	m2 (sin.)	117.6
Gomphotheriidae	Afrochoerodon kisumuensis	Maboko	Kenya	15	NHMUK PV M 15536	m2 (dext.)	117.7
Gomphotheriidae	Afrochoerodon kisumuensis	Maboko	Kenya	15	NHMUK PV M 15319	M2 (dext.)	115.8
Gomphotheriidae	Afrochoerodon kisumuensis	Maboko	Kenya	15	NHMUK PV M 100234b	M3 (dext.)	109.1
Gomphotheriidae	Afrochoerodon kisumuensis	Maboko	Kenya	15	NHMUK PV M 100234a	m3 (sin.)	111
Gomphotheriidae	Afrochoerodon kisumuensis	Maboko	Kenya	15	NHMUK PV M 15524 (holotype)	M2 and M3 (sin.) in partial skull	117.6
Gomphotheriidae	Afrochoerodon kisumuensis	Maboko	Kenya	15	NHMUK PV M 15293	M3 (sin.)	113.2
Gomphotheriidae	Afrochoerodon kisumuensis	Maboko	Kenya	15	NHMUK PV M 32769	M3 (dext.)	114.5
Gomphotheriidae	Anancus kenyensis	Kanam	Kenya	6.05	NHMUK PV M 15400 (holotype)	M2 (sin.)	97.5
Gomphotheriidae	Anancus kenyensis	Kanam	Kenya	6.05	NHMUK PV M 15401	m2 (sin.)	96.6
Gomphotheriidae	Anancus kenyensis	Lemudong'o (Narok)	Kenya	6.05	KNM-NK 41502	m3 (sin.) in dentary	106.2
Gomphotheriidae	Anancus kenyensis	Lemudong'o (Narok)	Kenya	6.05	KNM-NK 59933	m3 (dext.) in mandible	98.1
Gomphotheriidae	Anancus kenyensis	Lothagam	Kenya	6.2	KNM-LT 361	M1? (dext.), posterior frag. with 2 lophs	116.4
Gomphotheriidae	Anancus kenyensis	Lothagam	Kenya	6.2	KNM-LT 437	m1 or m2 (sin.), posterior frag. with 2 lophs	112.4
Gomphotheriidae	Anancus kenyensis	Lothagam	Kenya	6.2	KNM-LT-361	m1 ? (fragm.)	120
Gomphotheriidae	Anancus kenyensis	Lukeino (Tugen Hills)	Kenya	5.9	KNM-LU 1023	M3 (dext.)	93.75
Gomphotheriidae	Anancus kenyensis	Lukeino (Tugen Hills)	Kenya	5.9	KNM-LU 1024	m3 (sin.)	121.8
Gomphotheriidae	Anancus kenyensis	Lukeino (Tugen Hills)	Kenya	5.9	KNM-LU 525	M2 or M3 (dext.), posterior frag. with 2 lophs	102.1
Gomphotheriidae	Anancus kenyensis	Lukeino (Tugen Hills)	Kenya	5.9	KNM-LU 57	M3 (dext.) in maxilla	98.2
Gomphotheriidae	Anancus kenyensis	Lukeino (Tugen Hills)	Kenya	5.9	KNM-LU 57	m3 (sin.) in mandible fragment	121.25
Gomphotheriidae	Anancus kenyensis	Lukeino (Tugen Hills)	Kenya	5.9	KNM-LU 57	m3 (dext.) in mandible fragment	113.7
Gomphotheriidae	Anancus kenyensis	Lukeino (Tugen Hills)	Kenya	5.9	KNM-LU 65	M2 (dext.), central frag. with one complete loph	104.6
Gomphotheriidae	Anancus kenyensis	Lukeino (Tugen Hills)	Kenya	5.9	KNM-LU 763	m1 or m2 (sin.), posterior frag. with 2 lophs	104.9
Gomphotheriidae	Anancus kenyensis	Lukeino (Tugen Hills)	Kenya	5.9	KNM-LU 975	M3 (dext.) in skull	101.867
Gomphotheriidae	Anancus kenyensis	Lukeino (Tugen Hills)	Kenya	5.9	KNM-TH 37045	m2 or m3 (sin.) fragm with 3 posterior lophs	108.95
Gomphotheriidae	Anancus kenyensis	Manonga, Ibole Member	Tanzania	5.25	KNM-ZP 32597 (cast)	m2 (dext.)	124.1
Gomphotheriidae	Anancus kenyensis	Manonga, Ibole Member	Tanzania	5.25	WM 148/94	m3 (sin.)	105.6
Gomphotheriidae	Anancus kenyensis	Manonga, Ibole Member	Tanzania	5.25	WM 1088/92	molar fragment with 2 posterior lamellae	106.6
Gomphotheriidae	Anancus kenyensis	Manonga, Ibole Member	Tanzania	5.25	WM 1800/92	dp4 (sin.) in mandible	108.1
Gomphotheriidae	Anancus kenyensis	Manonga, Ibole Member	Tanzania	5.25	WM 1800/92	dP4 (dext.) in mandible	103.8
Gomphotheriidae	Anancus kenyensis	Mpesida (Tugen Hills)	Kenya	6.3	KNM-MP 183	m3 (sin.) in dentary	108.3
Gomphotheriidae	Anancus kenyensis	Nkondo FM, loc. NK 44	Uganda	5	NK 438'86	M2 (dext.) in maxilla fragm.	111.9
Gomphotheriidae	Anancus ultimus	Chemeron (Tugen Hills)	Kenya	4.5	KNM-TH 15591	M3 (sin.)	110.8
Gomphotheriidae	Anancus ultimus	Chemeron (Tugen Hills)	Kenya	4.5	KNM-TH 50455	m2? (dext) fragm. with 2 posterior lophs	112.633
Gomphotheriidae	Anancus ultimus	Chemeron (Tugen Hills)	Kenya	4.5	KNM-BC 1762	M2? (dext) fragm. with 3 posterior lophs	111.3
Gomphotheriidae	Anancus ultimus	Chemeron (Tugen Hills)	Kenya	4.5	KNM-BC 1763	m3? (sin.), posterior fragment with 3 lophs	101.5
Gomphotheriidae	Anancus ultimus	Chemeron (Tugen Hills)	Kenya	4.5	KNM-BC 33	M3 (sin.)	130.9
Gomphotheriidae	Anancus ultimus	Chemeron (Tugen Hills)	Kenya	4.5	KNM-BC 401	m3 (sin.) in mandible fragment	127.75
Gomphotheriidae	Anancus ultimus	Chemeron (Tugen Hills)	Kenya	4.5	KNM-TH 50639	m2 (sin.)	110.9
Gomphotheriidae	Anancus ultimus	Chemeron (Tugen Hills)	Kenya	4.5	KNM-BC 1748	m3 (dext.)	116.7
Gomphotheriidae	Anancus ultimus	Chemeron (Tugen Hills)	Kenya	4.5	KNM-BC 383 A	m2 (sin.) fragm. with 2 anterior lophs + m3	106.85
Gomphotheriidae	Anancus ultimus	Chemeron (Tugen Hills)	Kenya	4.5	KNM-BC 1655	m3 (sin.) in dentary	121.7
Gomphotheriidae	Anancus ultimus	Kanapoi	Kenya	4.15	KNM-KP 384	m2 (sin.)	106.7
Gomphotheriidae	Anancus ultimus	Kanapoi	Kenya	4.15	KNM-KP 56975	molar fragm. with 2 lophs	116.7
Gomphotheriidae	Anancus ultimus	Kanapoi	Kenya	4.15	KNM-KP 410 A	m3 (dext.) in mandible	118.7
Gomphotheriidae	Anancus ultimus	Kanapoi	Kenya	4.15	KNM-KP 58744	m3 (dext.) in mandible	116.167
Gomphotheriidae	Anancus ultimus	Kanapoi	Kenya	4.15	KNM-KP 58744	m3 (sin.) in mandible	116.1
Gomphotheriidae	Archaeobelodon sp.	Buluk	Kenya	17.3	KNM-WS 12666	M1 (dext.)	102.8
Gomphotheriidae	Archaeobelodon sp.	Buluk	Kenya	17.3	KNM-WS 142	M1 (sin.)	107.7
Gomphotheriidae	Archaeobelodon sp.	Buluk	Kenya	17.3	KNM-WS 31257	lower molar, posterior fragment with one loph	105.9
Gomphotheriidae	Archaeobelodon sp.	Buluk	Kenya	17.3	KNM-WS 81	m3 (dext.)	107.55
Gomphotheriidae	Archaeobelodon sp.	Buluk	Kenya	17.3	KNM-WS-120	M2 (dext.)	97.3
Gomphotheriidae	Archaeobelodon sp.	Buluk	Kenya	17.3	KNM-WS-25	m2 (dext.)	112.8
Gomphotheriidae	Archaeobelodon sp.	Buluk	Kenya	17.3	KNM-WS-68	molar frag.	111.9
Gomphotheriidae	Archaeobelodon sp.	Buluk	Kenya	17.3	KNM-WS-71	m2 (dext.)	109.6
Gomphotheriidae	Archaeobelodon sp.	Buluk	Kenya	17.3	KNM-WS-81	m3 (dext.)	107.55
Gomphotheriidae	Archaeobelodon sp.	Buluk	Kenya	17.3	KNM-WS 12660	M3 (sin.) in skull	108.7
Gomphotheriidae	Archaeobelodon sp.	Kajong (Mwiti)	Kenya	19.5	KNM-MI 7532	m2 (dext.) in mandible	95.2
Gomphotheriidae	Archaeobelodon sp.	Nachola	Kenya	15.5	KNM-BG 41806	m3 (dext.)	105.2
Gomphotheriidae	Archaeobelodon sp.	Nachola	Kenya	15.5	KNM-BG 41808	m3 (sin.)	95.7
Gomphotheriidae	Archaeobelodon sp.	Nachola	Kenya	15.5	KNM-BG 41582	M3 (sin.)	112.4
Gomphotheriidae	Archaeobelodon sp.	Nachola	Kenya	15.5	KNM-BG 41809	M3 (dext.)	112.4
Gomphotheriidae	Archaeobelodon sp.	Nachola	Kenya	15.5	KNM-BG 41804	m3 (dext.)	92.5
Gomphotheriidae	Archaeobelodon sp.	Nachola	Kenya	15.5	KNM-BG 41877	m3 (dext.) in dentary fragm.	112
Gomphotheriidae	Archaeobelodon sp.	Nachola	Kenya	15.5	KNM-BG 41878	M3 (dext.)	103.7
Gomphotheriidae	Archaeobelodon sp.	Nachola	Kenya	15.5	KNM-BG 41580	M2 (dext.)	103
Gomphotheriidae	Archaeobelodon sp.	Nachola	Kenya	15.5	KNM-BG 41803	m3 (sin.)	101.6
Gomphotheriidae	Archaeobelodon sp.	Rusinga	Kenya	17.8	KNM-RU 58536	m1 or m2 (sin.)	104.7
Gomphotheriidae	Archaeobelodon sp.	Rusinga	Kenya	17.8	NHMUK PV M 15318	M3 (dext.)	105.2
Gomphotheriidae	Archaeobelodon sp.	Rusinga	Kenya	17.8	NHMUK PV M 106304	M1 (dext.)	106.4
Gomphotheriidae	Archaeobelodon sp.	Rusinga	Kenya	17.8	NHMUK PV M 15320	m2 (dext.)	89.3
Gomphotheriidae	Archaeobelodon sp.	Rusinga	Kenya	17.8	NHMUK PV M 15324	M2 (dext.)	99.4
Gomphotheriidae	Archaeobelodon sp.	Rusinga	Kenya	17.8	NHMUK PV M 15440	M1 (sin.)	100.2
Gomphotheriidae	Choerolophodon ngorora	Fort Ternan	Kenya	13.95	KNM-LT-361	m1 ? (fragm.)	120
Gomphotheriidae	Choerolophodon ngorora	Fort Ternan	Kenya	13.95	KNM-FT 3134	m1 (dext.)	105
Gomphotheriidae	Choerolophodon ngorora	Fort Ternan	Kenya	13.95	KNM-FT 3347	m1 (dext.)	110.1
Gomphotheriidae	Choerolophodon ngorora	Fort Ternan	Kenya	13.95	KNM-FT-2768	m3 (dext.)	120.25
Gomphotheriidae	Choerolophodon ngorora	Fort Ternan	Kenya	13.95	KNM-FT-2788	m1 (dext.)	125.967
Gomphotheriidae	Choerolophodon ngorora	Fort Ternan	Kenya	13.95	KNM-FT-3834	m2 (dext.)	115
Gomphotheriidae	Choerolophodon ngorora	Nakali	Kenya	9.85	KNM-NA-4	M1 (dext.)	110.7
Gomphotheriidae	Choerolophodon ngorora	Ngorora	Kenya	10.5	KNM-BN 571 (type)	M2 (sin.) in maxilla fragm.	114.4
Gomphotheriidae	Choerolophodon ngorora	Ngorora	Kenya	10.5	KNM-BN 574	M2 (dext.) anterior fragment with 1,5 lophids	110.4
Gomphotheriidae	Choerolophodon ngorora	Ngorora	Kenya	10.5	KNM-BN 116	M3? (dext.) fragment with 2,5 pretrite half-lophids	113
Gomphotheriidae	Choerolophodon ngorora	Ngorora	Kenya	10.5	KNM-BN 115	m3 (dext.)	107.8
Gomphotheriidae	Choerolophodon ngorora	Ngorora	Kenya	12	KNM-BN 113	M3 (sin.)	104.6
Gomphotheriidae	Choerolophodon ngorora	Ngorora	Kenya	12	KNM-BN 2081	m3 (dext.) in dentary	105.8
Gomphotheriidae	Choerolophodon ngorora	Ngorora	Kenya	12	KNM-BN 1687	premolar/molar (dp4 or m1) (dext.), posterior fragm. with 1,5 lamellae	104.75
Gomphotheriidae	Choerolophodon ngorora	Samburu Hills	Kenya	9.5	KNM-SH 38455 (dext.)	M1 - M2 (dext.)	103.333
Gomphotheriidae	Choerolophodon ngorora	Samburu Hills	Kenya	9.5	KNM-SH 38455 (sin.)	M1 - M2 (sin.)	100.5
Deinotheriidae	Deinotherium bozasi	Chemeron (Tugen Hills)	Kenya	3.6	KNM-BC 127	molar (m2?) fragment	102.7
Deinotheriidae	Deinotherium bozasi	Chemeron (Tugen Hills)	Kenya	3.6	KNM-BC 1567	P3 (sin.)	87.2
Deinotheriidae	Deinotherium bozasi	Chemeron (Tugen Hills)	Kenya	3.6	KNM-BC 1573	m3 (sin.), damaged	93.4
Deinotheriidae	Deinotherium bozasi	Chemeron (Tugen Hills)	Kenya	3.6	KNM-BC 385	m1 - m3 (sin.) in mabdible	91.1
Deinotheriidae	Deinotherium bozasi	Chemeron (Tugen Hills)	Kenya	3.6	KNM-TH 37484	m3 (dext.)	103.8
Deinotheriidae	Deinotherium bozasi	Chemeron (Tugen Hills)	Kenya	3.6	KNM-TH 37485	m3 (sin.)	101
Deinotheriidae	Deinotherium bozasi	Chemeron (Tugen Hills)	Kenya	3.6	KNM-TH 49749	m3 (dext.)	95.4
Deinotheriidae	Deinotherium bozasi	Chemeron (Tugen Hills)	Kenya	3.6	KNM-TH 45269	molar fragm. (m2 anterior loph?)	82.8
Deinotheriidae	Deinotherium bozasi	Chemeron (Tugen Hills)	Kenya	3.6	KNM-TH 49752	M3 (dext.)	95.55
Deinotheriidae	Deinotherium bozasi	Chemeron (Tugen Hills)	Kenya	3.6	KNM-TH 49759	m3 (dext.)	102.8
Deinotheriidae	Deinotherium bozasi	Chemeron (Tugen Hills)	Kenya	3.6	KNM-TH 19062	M3 (dext.), anterior loph	104.2
Deinotheriidae	Deinotherium bozasi	Kanam	Kenya	6.05	NHMUK PV M 106348	M2/M3, posterior loph	95.8
Deinotheriidae	Deinotherium bozasi	Kanam	Kenya	6.05	NHMUK PV M 106349	M2/M3 (dext.)	93.4
Deinotheriidae	Deinotherium bozasi	Kanam	Kenya	6.05	NHMUK PV M 106351	m2/m3, posterior loph	86.6
Deinotheriidae	Deinotherium bozasi	Kanam	Kenya	6.05	NHMUK PV M 106350	M2/M3, posterior loph	93.6
Deinotheriidae	Deinotherium bozasi	Kanam	Kenya	6.05	NHMUK PV M 106353	M2/M3, posterior loph	99.2
Deinotheriidae	Deinotherium bozasi	Kanam	Kenya	6.05	NHMUK PV M 106352	M2/M3, posterior loph	99.2
Deinotheriidae	Deinotherium bozasi	Kanam	Kenya	6.05	NHMUK PV M 15399	m2 (sin.)	106.8
Deinotheriidae	Deinotherium bozasi	Kanapoi	Kenya	4.15	KNM-KP 401	M3 (sin.)	97.2
Deinotheriidae	Deinotherium bozasi	Kanapoi	Kenya	4.15	KNM-KP 401	M2 (sin.)	90.2
Deinotheriidae	Deinotherium bozasi	Kanapoi	Kenya	4.15	KNM-KP 30152	m3 (sin.)	82.2
Deinotheriidae	Deinotherium bozasi	Kanapoi	Kenya	4.15	KNM-KP 30557	partial loph from molar	97.4
Deinotheriidae	Deinotherium bozasi	Upper Lomekwi, Kangatukuseo 2, West Turkana	Kenya	2.57	KNM-WT 16721	M2 (dext.)	89
Deinotheriidae	Deinotherium bozasi	Koobi Fora (KBS)	Kenya	1.7	KNM-ER 357 A-B	M2-M3 (dext.) in maxilla fragment	95.2
Deinotheriidae	Deinotherium bozasi	Koobi Fora (KBS)	Kenya	1.7	KNM-ER-1087	M3 (sin.)	91.5
Deinotheriidae	Deinotherium bozasi	Koobi Fora (KBS)	Kenya	1.7	KNM-ER-46040 A	m1-m3 (dext.)	98.3
Deinotheriidae	Deinotherium bozasi	Koobi Fora (KBS)	Kenya	1.7	KNM-ER-46040 B	m3	109.6
Deinotheriidae	Deinotherium bozasi	Koobi Fora (KBS)	Kenya	1.7	KNM-ER 4300 A	M3 (dext.)	107.2
Deinotheriidae	Deinotherium bozasi	Koobi Fora (KBS)	Kenya	1.7	KNM-ER 4300 C	m3 (dext.)	106.4
Deinotheriidae	Deinotherium bozasi	Koobi Fora (Upper Burgi)	Kenya	1.91	KNM-ER 2273 D	M1 (sin.)	105.1
Deinotheriidae	Deinotherium bozasi	Koobi Fora (Upper Burgi)	Kenya	1.91	KNM-ER 2273 E	M1 (dext.)	107.1
Deinotheriidae	Deinotherium bozasi	Laetoli (ULB)	Tanzania	3.74	M.B.Ma.15142	M3 (sin.)	106.1
Deinotheriidae	Deinotherium bozasi	Laetoli (ULB)	Tanzania	3.74	M.B.Ma.49627	p4 (dext.)	78.4
Deinotheriidae	Deinotherium bozasi	Laetoli (ULB)	Tanzania	3.74	M.B.Ma.49628	M2 (dext.)	73.2
Deinotheriidae	Deinotherium bozasi	Laetoli (ULB)	Tanzania	3.74	EP 1082/98	molar loph	92.8
Deinotheriidae	Deinotherium bozasi	Laetoli (ULB)	Tanzania	3.74	EP 412/98	dp4 (dext.)	86.2
Deinotheriidae	Deinotherium bozasi	Lomekwi 9, West Turkana	Kenya	2.8	KNM-WT 16722	M3 (dext.)?	97
Deinotheriidae	Deinotherium bozasi	Lothagam	Kenya	Late Miocene	KNM-LT 23677	dp4 (dext.)	99
Deinotheriidae	Deinotherium bozasi	Lothagam	Kenya	Late Miocene	KNM-LT 356	M1 (dext.)	102.6
Deinotheriidae	Deinotherium bozasi	Manonga,Tinde Member	Tanzania	4.75	WM 834/94	M1	101.5
Deinotheriidae	Deinotherium bozasi	Nakali	Kenya	9.85	KNM-NA 266	M1 (dext.)	101.7
Deinotheriidae	Deinotherium bozasi	Ngorora	Kenya	10.75	KNM-BN 106	m2 (sin.) fragm.	98.6
Deinotheriidae	Deinotherium bozasi	Ngorora	Kenya	10.75	KNM-BN 107	P4 (dext.)	86.8
Deinotheriidae	Deinotherium bozasi	Olduvai Bed II	Tanzania	1.425	NHMUK PV M 14117	M2 (dext.)	103.7
Deinotheriidae	Deinotherium bozasi	Olduvai Bed II	Tanzania	1.425	NHMUK PV M 14118	M3 (sin.)	98.6
Deinotheriidae	Deinotherium bozasi	Olduvai Bed II	Tanzania	1.425	NHMUK PV M 14119	m3 (sin.)	102.7
Deinotheriidae	Deinotherium bozasi	Olduvai Bed II	Tanzania	1.425	OLD/62 F. 845	m2 (dext.)	98.8
Deinotheriidae	Deinotherium bozasi	Olduvai Bed II	Tanzania	1.425	OLD/62 F. 1079	m1 (sin.)	101.9
Deinotheriidae	Deinotherium bozasi	Olduvai Bed II	Tanzania	1.425	OLD/62 F. 1080	m2 (sin.)	101.9
Deinotheriidae	Deinotherium bozasi	Oluka FM?	Uganda	6.8	NY 51'92	m2 (sin.)?	105.6
Deinotheriidae	Deinotherium bozasi	Samburu Hills	Kenya	9.5	KNM-SH 38331 A	m1 (sin.)	90.8
Deinotheriidae	Deinotherium bozasi	Samburu Hills	Kenya	9.5	KNM-SH 38331 B	m1 (dext.)	91
Deinotheriidae	Deinotherium bozasi	Warwire FM	Uganda	3.25	NK 358'89	m1 (dext.), partial with 2 lophs	101.3
Elephantidae	"Elephas" atavus	Koobi Fora (Upper Burgi)	Kenya	1.91	KNM-ER 1305	m3 (sin.)	108.767
Elephantidae	"Elephas" atavus	Koobi Fora (Upper Burgi)	Kenya	1.91	KNM-ER 2137	m3 (dext.)	118.333
Elephantidae	"Elephas" atavus	Koobi Fora (Upper Burgi)	Kenya	1.91	KNM-ER-2270	m2 (dext.)	117.633
Elephantidae	"Elephas" atavus	Koobi Fora (Upper Burgi)	Kenya	1.91	KNM-ER-5711	M2 (sin.) + M3	111.8
Elephantidae	"Elephas" atavus	Koobi Fora (Upper Burgi)	Kenya	1.91	KNM-ER-5711	M2 (dext.)	125.9
Elephantidae	"Elephas" atavus	Koobi Fora (Upper Burgi)	Kenya	1.91	KNM-ER 2165	dp4 (dext.) in dentary	114.2
Elephantidae	"Elephas" atavus	Koobi Fora (Upper Burgi)	Kenya	1.91	KNM-ER 4305	M3 (sin.)	113.333
Elephantidae	"Elephas" atavus	Koobi Fora (Upper Burgi)	Kenya	1.91	KNM-ER 4305	m3 (sin.), central fragment with 5 lamellae	109.3
Elephantidae	"Elephas" atavus	Koobi Fora (Upper Burgi)	Kenya	1.91	KNM-ER 2729	m1 (sin.) posterior part	114.9
Elephantidae	"Elephas" atavus	Nyabusosi FM	Uganda	1.5	NY 67'86	dp4 (dext.) in dentary	111.1
Elephantidae	"Elephas" atavus	Nyabusosi FM	Uganda	1.5	NY 109'87	molar fragment with 2 intact lamellae, quite heavily worn	117.1
Elephantidae	"Elephas" atavus	Olduvai Bed I	Tanzania	1.775	NHMUK PV M 21653	molar fragm. (m2 sin.?)	108.525
Elephantidae	"Elephas" atavus	Olduvai Bed I	Tanzania	1.775	NHMUK PV M 14700	m1 (sin.)	120.45
Elephantidae	"Elephas" atavus	Olduvai Bed I	Tanzania	1.775	NHMUK PV M 21652	m2 (5 posterior lamellae left) and m3 (starting to erupt, not worn)	113.6
Elephantidae	"Elephas" atavus	Olduvai Bed I	Tanzania	1.775	NHMUK PV 100226	dp4 (dext.)	117.1
Elephantidae	"Elephas" atavus	Olduvai Bed I	Tanzania	1.775	NHMUK PV M 14691	M1 (sin.)	114.7
Elephantidae	"Elephas" atavus	Olduvai Bed I	Tanzania	1.775	NHMUK PV M 14691	M1 (dext.)	112.567
Elephantidae	"Elephas" atavus	Olduvai Bed I	Tanzania	1.775	OLD/62 F. 10381	M1 (sin.)	119.567
Elephantidae	"Elephas" atavus	Olduvai Bed I	Tanzania	1.775	OLD/62 F. 10381	M1 (dext.)	121.667
Elephantidae	"Elephas" atavus	Olduvai Bed I	Tanzania	1.775	OLD/62 F. 10292	m1 and m2 (dext.) in dentary	126.933
Elephantidae	"Elephas" atavus	Olduvai Bed I	Tanzania	1.775	OLD/62 F. 10292	m1 and m2 (sin.) in dentary	124.667
Elephantidae	"Elephas" atavus	Olduvai Bed II	Tanzania	1.425	NHMUK PV M 106113	dp4/m1 (sin.)	119.4
Elephantidae	"Elephas" atavus	Olduvai Bed II	Tanzania	1.425	NHMUK PV M 100230	DP4 (dext.)	112.467
Elephantidae	"Elephas" atavus	Olduvai Bed II	Tanzania	1.425	NHMUK PV M 14693	m3 (sin.)	97.0333
Elephantidae	"Elephas" atavus	Olduvai Bed II	Tanzania	1.425	NHMUK PV M 14693	m3 (dext.)	103.8
Elephantidae	"Elephas" atavus	Olduvai Bed II	Tanzania	1.425	NHMUK PV M 100229	molar frag. with 4 posterior lamellae	110.2
Elephantidae	"Elephas" atavus	Olduvai Bed II	Tanzania	1.425	NHMUK PV M 100227	Upper molar frag. with 5 central lamellae	117.35
Elephantidae	"Elephas" atavus	Olduvai Bed II	Tanzania	1.425	NHMUK PV 106108	dp3 (dext.)	130.6
Elephantidae	"Elephas" atavus	Olduvai Bed II	Tanzania	1.425	OLD/57 F. 346	m3 (sin.)	111.4
Elephantidae	"Elephas" atavus	Olduvai Bed II	Tanzania	1.425	OLD/62 F. 861	m2 or m3 (dext.)	114.42
Elephantidae	"Elephas" atavus	Olduvai Bed II	Tanzania	1.425	OLD/59 F.241	molar fragment with 2 lamellae	116.4
Elephantidae	"Elephas" atavus	Olduvai Bed II	Tanzania	1.425	OLD/57 F. 1294	M3 (dext.)	114.15
Elephantidae	"Elephas" atavus	Olduvai Bed II	Tanzania	1.425	OLD/55 F. 72	dp4 (sin.) in dentary	115
Elephantidae	"Elephas" atavus	Olduvai Bed II	Tanzania	1.425	OLD 068/5537	dp3 (sin.)	115.8
Elephantidae	"Elephas" atavus	Olduvai Bed II	Tanzania	1.425	OLD/63 F. 2037	m2 (sin.), anterior part with 8 lamellae	120.667
Elephantidae	"Elephas" atavus	Olduvai Bed II	Tanzania	1.425	OLD/41 F. 3045	dp4? (sin.) anterior fragment with x4 lamellae	127.1
Elephantidae	"Elephas" atavus	Olduvai Bed II	Tanzania	1.425	OLD/63 F. 156	M3 (dext.) anterior part with 6 lamellae	111
Elephantidae	"Elephas" atavus	Olduvai Bed II	Tanzania	1.425	OLD/62 F. 3785	M1 (sin.)	102.2
Elephantidae	"Elephas" atavus	Olduvai Bed II	Tanzania	1.425	OLD/59 HWK 4776	m2 (sin.) in dentary fragment	105.65
Elephantidae	Elephas ekorensis	Kanapoi	Kenya	4.15	KNM-KP-30404	dP3	131.6
Elephantidae	Elephas ekorensis	Kanapoi	Kenya	4.15	KNM-KP 412	M2?(M3) (sin.)	115.5
Elephantidae	Elephas ekorensis	Kanapoi	Kenya	4.15	KNM-KP 30198	m2 (sin.) fragm.	111.25
Elephantidae	Elephas ekorensis	Kanapoi	Kenya	4.15	KNM-KP 411	m3 (sin.) fragm.	111.2
Elephantidae	Elephas ekorensis	Kanapoi	Kenya	4.15	KNM-KP 30611	m2 (dext.)	101.2
Elephantidae	Elephas ekorensis	Kanapoi	Kenya	4.15	KNM-KP 30471	m2-m3 (sin.) in dentary	121.6
Elephantidae	Elephas ekorensis	Kanapoi	Kenya	4.15	KNM-KP 30175	dP3-dP4 (sin.) in mandible	119.3
Elephantidae	"Elephas" brumpti	Koobi Fora (Lokochot)	Kenya	3.43	KNM-ER 3190 A	m3 sin.)	121
Elephantidae	"Elephas" brumpti	Koobi Fora (Lokochot)	Kenya	3.43	KNM-ER 3190 B	m3 (dext.)	111.2
Elephantidae	"Elephas" brumpti	Koobi Fora (Lokochot)	Kenya	3.43	KNM-ER 352 B	m3 (sin.)	110.8
Elephantidae	"Elephas" brumpti	Koobi Fora (Lokochot)	Kenya	3.43	KNM-ER 4309 A	M3 (dext.)	115.2
Elephantidae	"Elephas" brumpti	Koobi Fora (Lokochot/Tulu Bor)	Kenya	3.12	KNM-ER 2890	m2? (sin.) fragm. with 5 lamellae	120.65
Elephantidae	"Elephas" brumpti	Koobi Fora (Lokochot/Tulu Bor)	Kenya	3.12	KNM-ER 6096	M3 (dext.) in skull	106.5
Elephantidae	"Elephas" brumpti	Koobi Fora (Lokochot/Tulu Bor)	Kenya	3.12	KNM-ER 2894	M3 (sin.)	105.4
Elephantidae	"Elephas" brumpti	Lomekwi 10, West Turkana	Kenya	2.8	KNM-WT 16457	M3 (sin.)	118.9
Elephantidae	"Elephas" brumpti	Lomekwi 4, West Turkana	Kenya	3.22	KNM-WT 16008	M2 (sin.)	114.3
Elephantidae	"Elephas" brumpti	Lomekwi 4, West Turkana	Kenya	3.22	KNM-WT 38865	M3 (dext.)	103.8
Elephantidae	"Elephas" brumpti	Lomekwi 5, West Turkana	Kenya	3.22	KNM-WT 38953	m3 (sin.)	110.55
Elephantidae	"Elephas" brumpti	Lomekwi 5, West Turkana	Kenya	3.22	KNM-WT 16009	m3 (sin.)	108.2
Elephantidae	"Elephas" brumpti	Lomekwi 5, West Turkana	Kenya	3.22	KNM-WT 69449	m3 (dext.) in dentary	108.5
Elephantidae	"Elephas" brumpti	Lomekwi 9, West Turkana	Kenya	2.8	KNM-WT 16387	M3 (dext.) in palate	112.5
Elephantidae	"Elephas" shungurensis	Chemeron (Tugen Hills)	Kenya	2.625	KNM-TH 19314	M3 (dext.)	116.833
Elephantidae	"Elephas" shungurensis	Chemeron (Tugen Hills)	Kenya	2.625	KNM-TH 32834	m3 (dext.)	111.067
Elephantidae	"Elephas" shungurensis	Chemeron (Tugen Hills)	Kenya	2.625	KNM-TH 19311	M2 (sin.), posterior frag. with 4x lamellae	120.233
Elephantidae	"Elephas" shungurensis	Chemeron (Tugen Hills)	Kenya	2.625	KNM-TH 19316	m1? (sin.) fragm.	112.95
Elephantidae	"Elephas" shungurensis	Chemeron (Tugen Hills)	Kenya	2.625	KNM-BC 30	M2-M3 (dext.)	111.267
Elephantidae	"Elephas" shungurensis	Chemeron (Tugen Hills)	Kenya	2.625	KNM-TH 48375	m2 (dext.) in dentary	116.55
Elephantidae	"Elephas" shungurensis	Chemeron (Tugen Hills)	Kenya	2.625	KNM-TH 48405	m2 (dext.) posterior fragm. with 5 lamellae	116.4
Elephantidae	"Elephas" shungurensis	Chemeron (Tugen Hills)	Kenya	2.625	KNM-TH 19075	molar fragm. with 3 lamellae	113.5
Elephantidae	"Elephas" shungurensis	Kangatukuseo 2, West Turkana	Kenya	2.57	KNM-WT 16679	M3 (dext.)	106.2
Elephantidae	"Elephas" shungurensis	Kangatukuseo 2, West Turkana	Kenya	2.57	KNM-WT 39252	m2? (sin.) fragm. with 5 lamellae	116.367
Elephantidae	"Elephas" shungurensis	Koobi Fora (Upper Burgi)	Kenya	1.91	KNM-ER-342 A	m3 (sin.)	119.667
Elephantidae	"Elephas" shungurensis	Koobi Fora (Upper Burgi)	Kenya	1.91	KNM-ER-4102 A	M2 (dext.)	124.233
Elephantidae	"Elephas" shungurensis	Koobi Fora (Upper Burgi)	Kenya	1.91	KNM-ER-4564 A	m3 (sin.)	123.4
Elephantidae	"Elephas" shungurensis	Koobi Fora (Upper Burgi)	Kenya	1.91	KNM-ER 4906 A	M3 (sin.)	106.667
Elephantidae	"Elephas" shungurensis	Koobi Fora (Upper Burgi)	Kenya	1.91	KNM-ER 4906 B	M3 (dext.)	103.8
Elephantidae	"Elephas" shungurensis	Koobi Fora (Upper Burgi)	Kenya	1.91	KNM-ER-342 A	m3 (sin.)	126.333
Elephantidae	"Elephas" shungurensis	Koobi Fora (Upper Burgi)	Kenya	1.91	KNM-ER 351	m3 (dext.), posterior part	104.333
Elephantidae	"Elephas" shungurensis	Koobi Fora (Upper Burgi)	Kenya	1.91	KNM-ER 719	M2 (sin.) in palate	103.55
Elephantidae	"Elephas" shungurensis	Koobi Fora (Upper Burgi)	Kenya	1.91	KNM-ER 719	M2 (dext.) in palate	99.6
Elephantidae	"Elephas" shungurensis	Koobi Fora (Upper Burgi)	Kenya	1.91	KNM-ER 4115 A	m3 (sin.), fragmentary	114.033
Elephantidae	"Elephas" shungurensis	Lomekwi 2, West Turkana	Kenya	2.57	KNM-WT 16234	m3 (dext.)	106.45
Elephantidae	"Elephas" shungurensis	Lomekwi 3, West Turkana	Kenya	2.43	KNM-WT 38956	M3 (sin.)	106.2
Mammutidae	Eozygodon morotoensis	Meswa Bridge	Kenya	22.5	KNM-ME 11	M2 sin.)	98.2
Mammutidae	Eozygodon morotoensis	Meswa Bridge	Kenya	22.5	KNM-ME 16	M2 (dext.)	94.6
Mammutidae	Eozygodon morotoensis	Meswa Bridge	Kenya	22.5	KNM-ME 17	M3 (sin.)	93.3
Mammutidae	Eozygodon morotoensis	Meswa Bridge	Kenya	22.5	KNM-ME 18	m2 sin.)	101.8
Mammutidae	Eozygodon morotoensis	Meswa Bridge	Kenya	22.5	KNM-ME 7545	M3 (dext.)	92.4
Mammutidae	Eozygodon morotoensis	Meswa Bridge	Kenya	22.5	KNM-ME 7546	m2 (dext.)	100.4
Mammutidae	Eozygodon morotoensis	Meswa Bridge	Kenya	22.5	KNM-ME 7547	m3 (dext.)	100.85
Mammutidae	Eozygodon morotoensis	Moroto II	Uganda	20.6	Mor II 18'01	M2 (sin.)	97.4
Gomphotheriidae	Gomphotheriidae indet indet.	Ngorora	Kenya	11	KNM-BN 118	molar fragment	110.2
Gomphotheriidae	Gomphotherium sp.	Kajong (Mwiti)	Kenya	19.5	KNM-MI 1	M3 (dext.) in palate	94.5
Gomphotheriidae	Gomphotherium sp.	Mfwangano	Kenya	17.8	KNM-MW 17252	M3 (sin.)	87.1
Mammutidae	Losodokodon losodokius	Losodok	Kenya	25.75	KNM-LS 18243	molar fragment with 2 worn lophs	106.5
Mammutidae	Losodokodon losodokius	Losodok	Kenya	25.75	KNM-LS 18214	P4 (sin.)	85.9
Mammutidae	Losodokodon losodokius	Losodok	Kenya	25.75	KNM-LS 18215	P4 (sin.)	98.8
Elephantidae	Loxodonta adaurora adaurora	Chemeron (Tugen Hills)	Kenya	4.5	KNM-BC 32	M3 (dext.)	113.4
Elephantidae	Loxodonta adaurora adaurora	Eshoa Kakurongori, West Turkana	Kenya	3	KNM-EG 27745	M3 (dext.)	117.567
Elephantidae	Loxodonta adaurora adaurora	Kanapoi	Kenya	4.15	KNM-KP-383 B	m3	126.68
Elephantidae	Loxodonta adaurora adaurora	Kanapoi	Kenya	4.15	KNM-KP-385 A	M3 (dext.)	117.583
Elephantidae	Loxodonta adaurora adaurora	Kanapoi	Kenya	4.15	KNM-KP-385 A-FP	m3 (dext.)	112.625
Elephantidae	Loxodonta adaurora adaurora	Kanapoi	Kenya	4.15	KNM-KP-385 A-FP	m3 (sin.)	112.7
Elephantidae	Loxodonta adaurora adaurora	Kanapoi	Kenya	4.15	KNM-KP-30193	m3 (sin.)	127.733
Elephantidae	Loxodonta adaurora adaurora	Kanapoi	Kenya	4.15	KNM-KP-32542	m3 (dext.)	115
Elephantidae	Loxodonta adaurora adaurora	Kanapoi	Kenya	4.15	KNM-KP-32542	m3 (sin.)	121.083
Elephantidae	Loxodonta adaurora adaurora	Kanapoi	Kenya	4.15	KNM-KP-30204	M3 (sin.)	126.175
Elephantidae	Loxodonta adaurora adaurora	Kanapoi	Kenya	4.15	KNM-KP 385 A	m3 (dext.) in mandible	110.2
Elephantidae	Loxodonta adaurora adaurora	Kanapoi	Kenya	4.15	KNM-KP 385 A	m3 (sin.) in mandible	123.2
Elephantidae	Loxodonta adaurora adaurora	Kanapoi	Kenya	4.15	KNM-KP 32542	m2 - m3 (sin.)	113.15
Elephantidae	Loxodonta adaurora adaurora	Kanapoi	Kenya	4.15	KNM-KP 32542	m2 - m3 (dext.)	116.15
Elephantidae	Loxodonta adaurora adaurora	Kanapoi	Kenya	4.15	KNM-KP 385 A	M3 (dext.) in skull	112.9
Elephantidae	Loxodonta adaurora adaurora	Kanapoi	Kenya	4.15	KNM-KP 385 A	M3 (sin.) in skull	116.4
Elephantidae	Loxodonta adaurora adaurora	Kanapoi	Kenya	4.15	KNM-KP 30204	M3 (sin.) in skull	118.8
Elephantidae	Loxodonta adaurora adaurora	Kanapoi	Kenya	4.15	KNM-ER 403 A	m1? (sin.)	103.5
Elephantidae	Loxodonta adaurora adaurora	Kanapoi	Kenya	4.15	KNM-ER 407	m3 (dext.)	110.6
Elephantidae	Loxodonta adaurora adaurora	Kanapoi	Kenya	4.15	KNM-KP 30596	M3 (sin.)	115.533
Elephantidae	Loxodonta adaurora adaurora	Kanapoi	Kenya	4.15	KNM-KP 30188	M3 (dext.)	118.05
Elephantidae	Loxodonta adaurora adaurora	Kanapoi	Kenya	4.15	KNM-KP 383	m3 (sin.)	113.8
Elephantidae	Loxodonta adaurora adaurora	Koobi Fora (Moiti/Lokochot)	Kenya	3.65	KNM-ER-346	M3 (sin.)	139.433
Elephantidae	Loxodonta adaurora adaurora	Koobi Fora (Moiti/Lokochot)	Kenya	3.65	KNM-ER 3201	m3 (dext.)	125.167
Elephantidae	Loxodonta adaurora adaurora	Koobi Fora (Moiti/Lokochot)	Kenya	3.65	KNM-ER 3201	m3 (sin.)	119.267
Elephantidae	Loxodonta adaurora adaurora	Laetoli (ULB)	Tanzania	3.74	M.B.Ma.13710	m3 (dext.) posterior fragment	114
Elephantidae	Loxodonta adaurora adaurora	Laetoli (ULB)	Tanzania	3.74	M.B.Ma.13733	m2 (sin.)fragm.	120
Elephantidae	Loxodonta adaurora adaurora	Laetoli (ULB)	Tanzania	3.74	M.B.Ma.14375	dp4 (sin.)	116.9
Elephantidae	Loxodonta adaurora adaurora	Lomekwi 4, West Turkana	Kenya	3.22	KNM-WT 38941	m3 (dext.) in dentary	117.9
Elephantidae	Loxodonta adaurora adaurora	Lomekwi 4, West Turkana	Kenya	3.22	KNM-WT 16470	m3 (sin.) in mandible	120.667
Elephantidae	Loxodonta adaurora adaurora	Lomekwi 5, West Turkana	Kenya	3.22	KNM-WT 38948	m3 (sin.) in mandible	112.05
Elephantidae	Loxodonta adaurora adaurora	Lomekwi 8, West Turkana	Kenya	2.1	KNM-WT 38957	m3 (dext.) in mandible	124.133
Elephantidae	Loxodonta adaurora kararae	Koobi Fora (Upper Burgi)	Kenya	1.91	KNM-ER-1299	m2 (dext.)	106.9
Elephantidae	Loxodonta adaurora kararae	Koobi Fora (Upper Burgi)	Kenya	1.91	KNM-ER-347	M3 (dext.)	131.2
Elephantidae	Loxodonta adaurora kararae	Koobi Fora (Upper Burgi)	Kenya	1.91	KNM-ER-347	M3 (sin.)	116.9
Elephantidae	Loxodonta adaurora kararae	Koobi Fora (Upper Burgi)	Kenya	1.91	KNM-ER 338	m3 (dext.)	111.7
Elephantidae	Loxodonta africana	Kanjera/Homa Mountain	Kenya	0.5	KNM-KJ 448	M3? (dext.)	116.8
Elephantidae	Loxodonta africana	Kanjera/Homa Mountain	Kenya	0.5	KNM-KJ 20650 B	M1 - M2 (sin.)?	110.06
Elephantidae	Loxodonta africana	Kanjera/Homa Mountain	Kenya	0.5	KNM-KJ 20650 A	m1 -m2? (sin.)	112.9
Elephantidae	Loxodonta africana	Tsavo East	Kenya	0	Tsavo 475	m2 (sin. and dext.)	106.4
Elephantidae	Loxodonta africana	Tsavo East	Kenya	0	Tsavo 3467	m3 (sin. and dext.)	99.8
Elephantidae	Loxodonta africana	Tsavo East	Kenya	0	Tsavo 3504	dp4 (sin. and dext.)	99.4
Elephantidae	Loxodonta africana	Tsavo East	Kenya	0	Tsavo TE 270	m3 (sin. and dext.)	109.85
Elephantidae	Loxodonta africana	Tsavo East	Kenya	0	Tsavo 2705	m3 (sin. and dext.)	115.3
Elephantidae	Loxodonta africana	Tsavo East	Kenya	0	Tsavo 654	m1 (sin. and dext.)	112.9
Elephantidae	Loxodonta africana	Tsavo East	Kenya	0	Tsavo C 76	m2 (or 1?) (sin. and dext.)	121.45
Elephantidae	Loxodonta africana	Tsavo East	Kenya	0	Tsavo 636	m2 (sin. and dext.)	112.35
Elephantidae	Loxodonta africana	Tsavo East	Kenya	0	Tsavo 1827	m2 (sin. and dext.)	114.05
Elephantidae	Loxodonta africana	Tsavo East	Kenya	0	Tsavo 795	m3 (sin. and dext.)	119.55
Elephantidae	Loxodonta africana	Tsavo East	Kenya	0	Tsavo 3447	m3 (sin. and dext.)	114
Elephantidae	Loxodonta africana	Tsavo East	Kenya	0	Tsavo 910	m3 (sin. and dext.)	121.6
Elephantidae	Loxodonta africana	Tsavo East	Kenya	0	Tsavo 459	m3 (sin. and dext.)	104.45
Elephantidae	Loxodonta africana	Tsavo East	Kenya	0	Tsavo 226	m3 (sin. and dext.)	112.9
Elephantidae	Loxodonta africana	Tsavo East	Kenya	0	Tsavo 1693	m3 (sin. and dext.)	103.3
Elephantidae	Loxodonta africana	Tsavo East	Kenya	0	Tsavo 1895	m2+m3 (sin. and dext.)	107.1
Elephantidae	Loxodonta africana	Tsavo East	Kenya	0	Tsavo 2960	m1/2 (sin. and dext.)	113.15
Elephantidae	Loxodonta africana	Tsavo East	Kenya	0	Tsavo 2843	m2 (sin. and dext.)	106.9
Elephantidae	Loxodonta africana	Tsavo East	Kenya	0	Tsavo TE 290	m3 (sin. and dext.)	119.9
Elephantidae	Loxodonta africana	Tsavo East	Kenya	0	Tsavo 478	m1 (sin. and dext.)	123.05
Elephantidae	Loxodonta africana	Tsavo East	Kenya	0	Tsavo 520	m3 (sin. and dext.)	119.15
Elephantidae	Loxodonta africana	Tsavo East	Kenya	0	Tsavo 828	m3 (sin. and dext.)	108.65
Elephantidae	Loxodonta africana	Tsavo East	Kenya	0	Tsavo, big male (no Nr.)	m3 and M3 (sin. and dext.)	106.65
Elephantidae	Loxodonta africana	Tsavo East	Kenya	0	Tsavo 3024	m3 (sin. and dext.)	98.95
Elephantidae	Loxodonta africana	Tsavo East	Kenya	0	Tsavo 491	dp4 (sin. and dext.)	111.2
Elephantidae	Loxodonta africana	Tsavo East	Kenya	0	Tsavo 3027	dp4 (sin. and dext.)	96.7
Elephantidae	Loxodonta africana	Tsavo East	Kenya	0	Tsavo 3297	m2 (sin. and dext.)	123.75
Elephantidae	Loxodonta africana	Tsavo East	Kenya	0	Tsavo 3798	m3 (sin. and dext.)?	105.9
Elephantidae	Loxodonta africana	Tsavo East	Kenya	0	Tsavo 3090	dp4 (sin. and dext.)	104.1
Elephantidae	Loxodonta africana	Tsavo East	Kenya	0	Tsavo 3827	m3 (sin. and dext.)	112.3
Elephantidae	Loxodonta africana	Tsavo East	Kenya	0	Tsavo No nr.	m2 (sin. and dext.)	97.95
Elephantidae	Loxodonta africana	Tsavo East	Kenya	0	Tsavo TE 80	m2 (sin. and dext.)	92.05
Elephantidae	Loxodonta cookei	Lukeino (Tugen Hills)	Kenya	5.9	KNM-LU 526	m3 (dext.)	90.5
Elephantidae	Loxodonta cookei	Lukeino (Tugen Hills)	Kenya	5.9	KNM-LU 67	m3 (dext.) in mandible fragment	101.15
Elephantidae	Loxodonta cookei	Lukeino (Tugen Hills)	Kenya	5.9	KNM-TH 37521	M3 (dext.)	92.4333
Elephantidae	Loxodonta cookei	Lukeino (Tugen Hills)	Kenya	5.9	KNM-LU 916	M3? fragm.	105.8
Elephantidae	Loxodonta cookei	Nkondo FM	Uganda	5	NK 496'89	m3 (dext.) anterior part	103.1
Elephantidae	Loxodonta cookei	Nkondo FM	Uganda	5	NK 62'89	M3 (sin.)	105.7
Elephantidae	Loxodonta cookei	Nkondo FM	Uganda	5	no nr.? (in exhibition)	m2 (sin.)	108.233
Elephantidae	Loxodonta cookei	Nkondo FM	Uganda	5	NK 439'86	M3 (sin.)	108.7
Elephantidae	Loxodonta cookei	Nkondo FM?	Uganda	5	no nr.?	molar fragment, among other fragments	101.2
Elephantidae	Loxodonta cookei	Warwire FM, loc. NK 23	Uganda	3.25	NK 252'86	M2 (dext.)	101.5
Elephantidae	Loxodonta cyclotis	Accra	Gold Coast	0	NHMUK PV 83.109	m2 or m3 (sin.)	87.7
Elephantidae	Loxodonta cyclotis	Accra	Gold Coast	0	NHMUK PV 83.109	m2 or m3 (sin.)	99.4
Elephantidae	Loxodonta cyclotis	Accra	Gold Coast	0	NHMUK PV 1939.10.14.1.	DP4 or M1	110.2
Elephantidae	Loxodonta cyclotis	Accra	Gold Coast	0	NHMUK PV 1939.10.14.1.	DP4 or M1	110.2
Elephantidae	Loxodonta cyclotis	Accra	Gold Coast	0	NHMUK PV 1937.9.6.1.	m2 and m3 (sin.)	104.625
Elephantidae	Loxodonta cyclotis	Accra	Gold Coast	0	NHMUK PV 1937.9.6.1.	m2 and m3 (dext.)	101.067
Elephantidae	Loxodonta cyclotis	Accra	Gold Coast	0	NHMUK PV 1937.9.6.1.	M3 (dext.)	101.2
Elephantidae	Loxodonta cyclotis	Gola Forest	Sierra Leone	0	NHMUK PV 1933.6.23.5.	M2 (sin.)	105.1
Elephantidae	Loxodonta cyclotis	Gola Forest	Sierra Leone	0	NHMUK PV 1933.6.23.5.	M2 (dext.)	108.567
Elephantidae	Loxodonta cyclotis	Gola Forest	Sierra Leone	0	NHMUK PV 1933.6.23.5.	m2 (sin.)	102.767
Elephantidae	Loxodonta cyclotis	Gola Forest	Sierra Leone	0	NHMUK PV 1933.6.23.5.	m2 (dext.)	103.567
Elephantidae	Loxodonta cyclotis	Gola Forest	Sierra Leone	0	NHMUK PV 1933.6.32.2.	M2 (sin.)	100.533
Elephantidae	Loxodonta cyclotis	Gola Forest	Sierra Leone	0	NHMUK PV 1933.6.32.2.	M2 (dext.)	107.9
Elephantidae	Loxodonta cyclotis	Gola Forest	Sierra Leone	0	NHMUK PV 1933.6.32.2.	m2 (sin.)	98.4
Elephantidae	Loxodonta cyclotis	Gola Forest	Sierra Leone	0	NHMUK PV 1933.6.32.2.	m2 (dext.)	88.9667
Elephantidae	Loxodonta cyclotis	Gola Forest	Sierra Leone	0	NHMUK PV 1933.6.32.1.	M2 (sin.)	104.933
Elephantidae	Loxodonta cyclotis	Gola Forest	Sierra Leone	0	NHMUK PV 1933.6.32.1.	M2 (dext.)	107.2
Elephantidae	Loxodonta cyclotis	Gola Forest	Sierra Leone	0	NHMUK PV 1933.6.32.3.	M1 (sin.)	106.8
Elephantidae	Loxodonta cyclotis	Gola Forest	Sierra Leone	0	NHMUK PV 1933.6.32.3.	M1 (dext.)	108
Elephantidae	Loxodonta cyclotis	Gola Forest	Sierra Leone	0	NHMUK PV 1934.12.9.1.	M2 (sin.)	102.7
Elephantidae	Loxodonta cyclotis	Gola Forest	Sierra Leone	0	NHMUK PV 1934.12.9.1.	M2 (dext.)	102.7
Elephantidae	Loxodonta cyclotis	Gola Forest	Sierra Leone	0	NHMUK PV 1934.12.9.3.	M2 (sin.)	113.15
Elephantidae	Loxodonta cyclotis	Gola Forest	Sierra Leone	0	NHMUK PV 1934.12.9.3.	M2 (dext.)	111.733
Elephantidae	Loxodonta cyclotis	Gola Forest	Sierra Leone	0	NHMUK PV 1935.5.5.1.	M1 (dext.)	105.8
Elephantidae	Loxodonta cyclotis	Gola Forest	Sierra Leone	0	NHMUK PV 1933.6.23.4.	m1-m2 (sin.)	103.4
Elephantidae	Loxodonta cyclotis	Gola Forest	Sierra Leone	0	NHMUK PV 1933.6.23.4.	m1-m2 (dext.)	103.95
Elephantidae	Loxodonta cyclotis	Gola Forest	Sierra Leone	0	NHMUK PV 34.12.9.4.	m2 (dext.)	103.1
Elephantidae	Loxodonta cyclotis	Gola Forest	Sierra Leone	0	NHMUK PV 34.12.9.2.	m2 (dext.)	104.55
Elephantidae	Loxodonta cyclotis	Ituri-Bwamba Forest	Uganda	0	NHMUK PV 49.536.	M1 (sin.)	92.2667
Elephantidae	Loxodonta cyclotis	Ituri-Bwamba Forest	Uganda	0	NHMUK PV 49.536.	m1 (dext.)	98.3
Elephantidae	Loxodonta cyclotis	Ituri-Bwamba Forest	Democratic Republic of Congo	0	NHMUK PV 47.2.27.7.	m2 (sin.), m3 erupting	83.9
Elephantidae	Loxodonta cyclotis	Ituri-Bwamba Forest	Democratic Republic of Congo	0	R.G.15660	m1? (dext.)	101.1
Elephantidae	Loxodonta cyclotis	Ituri-Bwamba Forest	Democratic Republic of Congo	0	R.G.4829	m3? (dext.)	96.9
Elephantidae	Loxodonta cyclotis	Lake Mai-Ndombe	Congo	0	NHMUK PV 1918.5.12.1.	DP4-M1 (dext.)	106.3
Elephantidae	Loxodonta cyclotis	Lake Mai-Ndombe	Congo	0	NHMUK PV 1918.5.12.1.	DP4-M1 (sin.)	106.667
Elephantidae	Loxodonta cyclotis	Lake Mai-Ndombe	Congo	0	NHMUK PV 1918.5.12.1.	dp4-m1 (sin.)	103.9
Elephantidae	Loxodonta cyclotis	Lake Mai-Ndombe	Congo	0	NHMUK PV 1918.5.12.1.	dp4-m1 (dext.)	100.1
Elephantidae	Loxodonta cyclotis	Lukala	Democratic Republic of Congo	0	R.G.3818 A	upper molar fragment with 3 central lamellae	104.75
Elephantidae	Loxodonta cyclotis	Lukala	Democratic Republic of Congo	0	R.G.3818 B	upper molar fragment with 3,5 central lamellae	104.55
Elephantidae	Loxodonta cyclotis	Lukala	Democratic Republic of Congo	0	R.G.3818 A	lower molar posterior fragment with 3 lamellae	102.5
Elephantidae	Loxodonta cyclotis	Lukala	Democratic Republic of Congo	0	R.G.3818 A	m3? (sin.) posterior part	103.5
Elephantidae	Loxodonta exoptata	Chemeron (Tugen Hills)	Kenya	2.625	KNM-TH 15585	m2 or m3 (sin.) fragm with 2,5 central lophs	107.7
Elephantidae	Loxodonta exoptata	Chemeron (Tugen Hills)	Kenya	2.625	KNM-TH 18932	M2 or M3 (dext.), fragmentary with 4 anterior lamellae	106.8
Elephantidae	Loxodonta exoptata	Koobi Fora (Lokochot/Tulu Bor)	Kenya	3.12	KNM-ER-3189	M1 (dext.)	116.7
Elephantidae	Loxodonta exoptata	Koobi Fora (Lokochot/Tulu Bor)	Kenya	3.12	KNM-ER-3200 A	M2 (dext.)	119.733
Elephantidae	Loxodonta exoptata	Koobi Fora (Lokochot/Tulu Bor)	Kenya	3.12	KNM-ER-3200 B	M2 (sin.)	120.367
Elephantidae	Loxodonta exoptata	Koobi Fora (Tulu Bor)	Kenya	3.04	KNM-ER-3199	m2 (dext.)	131.3
Elephantidae	Loxodonta exoptata	Koobi Fora (Tulu Bor)	Kenya	3.04	KNM-ER 3199	m2 (dext.)	119.8
Elephantidae	Loxodonta exoptata	Laetoli (ULB)	Tanzania	3.74	M.B.Ma.13756	m3 (sin.)	116.7
Elephantidae	Loxodonta exoptata	Laetoli (ULB)	Tanzania	3.74	M.B.Ma.14387	m1/m2 (sin.)	111.667
Elephantidae	Loxodonta exoptata	Laetoli (ULB)	Tanzania	3.74	M.B.Ma.14391	m1/m2 fragm. (3 posterior lamellae)	121.5
Elephantidae	Loxodonta exoptata	Laetoli (ULB)	Tanzania	3.74	M.B.Ma.14392	m2 (dext.)	117.15
Elephantidae	Loxodonta exoptata	Laetoli (ULB)	Tanzania	3.74	M.B.Ma.13799	m1? (dext.)	115
Elephantidae	Loxodonta exoptata	Laetoli (ULB)	Tanzania	3.74	M.B.Ma.13766	m1 (sin.?) fragm.	113.45
Elephantidae	Loxodonta exoptata	Laetoli (ULB)	Tanzania	3.74	M.B.Ma.13798	m3 (sin.) fragm.	115.8
Elephantidae	Loxodonta exoptata	Laetoli (ULB)	Tanzania	3.74	M.B.Ma.13808	M3 (sin.) anterior part	117.8
Elephantidae	Loxodonta exoptata	Laetoli (ULB)	Tanzania	3.74	M.B.Ma.13809	m3 (sin.)	119.6
Elephantidae	Loxodonta exoptata	Laetoli (ULB)	Tanzania	3.74	M.B.Ma.13840	dp4/m1 (dext.)	108.067
Elephantidae	Loxodonta exoptata	Laetoli (ULB)	Tanzania	3.74	M.B.Ma.14355	m2 (sin.) fragm.	120.4
Elephantidae	Loxodonta exoptata	Laetoli (ULB)	Tanzania	3.74	M.B.Ma.14356	m2 (sin.) fragm.	102.8
Elephantidae	Loxodonta exoptata	Laetoli (ULB)	Tanzania	3.74	M.B.Ma.14388	m1 (dext.)	113.8
Elephantidae	Loxodonta exoptata	Laetoli (ULB)	Tanzania	3.74	EP 1023/00	M3? (sin.) posterior fragment with 4 lamellae	108.2
Elephantidae	Loxodonta exoptata	Laetoli (ULB)	Tanzania	3.74	EP 1618/00	M3 (dext.)	99.6
Elephantidae	Loxodonta exoptata	Laetoli (ULB)	Tanzania	3.74	EP 1887/03	DP4 (dext.)	103.6
Elephantidae	Loxodonta exoptata	Laetoli (ULB)	Tanzania	3.74	EP 320/03	molar fragment with 2 lamellae	118.3
Elephantidae	Loxodonta exoptata	Laetoli (ULB)	Tanzania	3.74	EP 321/03	partial molar with 5 lamellae	112.5
Elephantidae	Loxodonta exoptata	Laetoli (ULB)	Tanzania	3.74	EP 234/16	m3 (sin.)	107.8
Elephantidae	Loxodonta exoptata	Laetoli (ULB)	Tanzania	3.74	EP 1883/16	lower molar fragment with 3 lamellae (dext.)	93.2
Elephantidae	Loxodonta exoptata	Laetoli (ULB)	Tanzania	3.74	EP 1415/14	upper molar anterior fragment with 4 lamellae	101.5
Elephantidae	Loxodonta exoptata	Laetoli (UNB)	Tanzania	2.66	M.B.Ma.13839	m1 (sin.)	116.3
Elephantidae	Loxodonta exoptata	Laetoli (UNB)	Tanzania	2.66	M.B.Ma.13755	m3 (dext.) in mandible	125.2
Elephantidae	Loxodonta exoptata	Laetoli (UNB)	Tanzania	2.66	M.B.Ma.14645	M1 (sin.)	123.25
Elephantidae	Loxodonta exoptata	Lomekwi 4, West Turkana	Kenya	3.22	KNM-WT 16458	M3 (dext.)	110
Elephantidae	Loxodonta exoptata	Warwire FM	Uganda	3.25	NK 181'86	M3 (dext.)	110.3
Elephantidae	Mammuthus subplanifrons	Kanam	Kenya	6.05	NHMUK PV M 15949	molar frag. with 3 posterior lamellae	110.95
Elephantidae	Mammuthus subplanifrons	Kanam	Kenya	6.05	NHMUK PV M 15412	molar frag. with 2 posterior lamellae	118.9
Elephantidae	Mammuthus subplanifrons	Kanam	Kenya	6.05	NHMUK PV M 15417	m3 (sin.)	121.433
Elephantidae	Mammuthus subplanifrons	Kanam	Kenya	6.05	NHMUK PV M 15409a	M3 (dext.)	100.9
Elephantidae	Mammuthus subplanifrons	Kanam	Kenya	6.05	NHMUK PV M 15410	M3 (sin.)	108.7
Elephantidae	Mammuthus subplanifrons	Nkondo FM	Uganda	5	NK 689'86	lower molar posterior part with 3 lamellae	112
Elephantidae	Palaeoloxodon jolensis	Natodomeri	Sudan	0.13	KNM-ND 68136	M3 (sin.)	112.5
Elephantidae	Palaeoloxodon jolensis	Natodomeri	Sudan	0.13	KNM-WT 59676	M3 (sin.)	105.9
Elephantidae	Palaeoloxodon recki ileretensis	Koobi Fora (KBS)	Kenya	1.7	KNM-ER 1302 A	M3 (dext.)	120.8
Elephantidae	Palaeoloxodon recki ileretensis	Koobi Fora (KBS)	Kenya	1.7	KNM-ER 299	M3 (dext.)	116.967
Elephantidae	Palaeoloxodon recki ileretensis	Koobi Fora (KBS)	Kenya	1.7	KNM-ER 349 B	M3 (sin.)	112.067
Elephantidae	Palaeoloxodon recki ileretensis	Koobi Fora (KBS)	Kenya	1.7	KNM-ER-927 A	m3 (dext.)	121.2
Elephantidae	Palaeoloxodon recki ileretensis	Koobi Fora (KBS)	Kenya	1.7	KNM-ER-927 B (1)	m3 (sin.)	122.8
Elephantidae	Palaeoloxodon recki ileretensis	Koobi Fora (KBS)	Kenya	1.7	KNM-ER-927 B (2)	m3 (sin.)	117.2
Elephantidae	Palaeoloxodon recki ileretensis	Koobi Fora (KBS)	Kenya	1.7	KNM-ER 341	m2-m3 (dext.) in mandible	114.967
Elephantidae	Palaeoloxodon recki ileretensis	Koobi Fora (KBS)	Kenya	1.7	KNM-ER 343	M3 (sin.)	116.2
Elephantidae	Palaeoloxodon recki ileretensis	Koobi Fora (KBS)	Kenya	1.7	KNM-ER 343	M3 (dext.)	117.967
Elephantidae	Palaeoloxodon recki ileretensis	Koobi Fora (KBS)	Kenya	1.7	KNM-ER 1304	M3 (sin.)	118.1
Elephantidae	Palaeoloxodon recki ileretensis	Koobi Fora (KBS)	Kenya	1.7	KNM-ER 1304	m3 (sin.)	123.1
Elephantidae	Palaeoloxodon recki ileretensis	Koobi Fora (KBS)	Kenya	1.7	KNM-ER 1587	m1 (dext.) in dentary	116.4
Elephantidae	Palaeoloxodon recki recki	Kanjera/Homa Mountain	Kenya	0.5	NHMUK PV M 100235	molar frag. with 2 lamellae	121.3
Elephantidae	Palaeoloxodon recki recki	Kanjera/Homa Mountain	Kenya	0.5	NHMUK PV M 11979	m1/m2 (sin.)	116.7
Elephantidae	Palaeoloxodon recki recki	Kanjera/Homa Mountain	Kenya	0.5	NHMUK PV M 11977a	M3 (dext.)	117.467
Elephantidae	Palaeoloxodon recki recki	Kanjera/Homa Mountain	Kenya	0.5	NHMUK PV M 11977b	M3 (sin.) (fragmentary)	120.6
Elephantidae	Palaeoloxodon recki recki	Kanjera/Homa Mountain	Kenya	0.5	NHMUK PV M 15418	M3 (sin.)	118.3
Elephantidae	Palaeoloxodon recki recki	Koobi Fora (Okote)	Kenya	1.46	KNM-ER 1583	M3 (dext.)	126.3
Elephantidae	Palaeoloxodon recki recki	Koobi Fora (Okote)	Kenya	1.46	KNM-ER 300	m3 (dext.)	116.5
Elephantidae	Palaeoloxodon recki recki	Koobi Fora (Okote)	Kenya	1.46	KNM-ER-767 A	m3 (sin.)	123.3
Elephantidae	Palaeoloxodon recki recki	Koobi Fora (Okote)	Kenya	1.46	KNM-ER-767 B	m3 (dext.)	119.6
Elephantidae	Palaeoloxodon recki recki	Koobi Fora (Okote)	Kenya	1.46	KNM-ER 1313	m2 (dext.) in dentary, m3 with 2-3 lamellae erupted (fragment present)	116.6
Elephantidae	Palaeoloxodon recki recki	Koobi Fora (Okote)	Kenya	1.46	KNM-ER 1690	M1 (dext.)	118.9
Elephantidae	Palaeoloxodon recki recki	Nariokotome MB, Nachukui FM, West Turkana	Kenya	1	KNM-WT 14538	m2 (dext.) posterior fragm. with 5 lamellae	112
Elephantidae	Palaeoloxodon recki recki	Nariokotome MB, Nachukui FM, West Turkana	Kenya	1	KNM-WT 14503	m2-m3 (sin.) in mandible	119.8
Elephantidae	Palaeoloxodon recki recki	Nariokotome MB, Nachukui FM, West Turkana	Kenya	1	KNM-WT 39248	M3 (dext.)	122.7
Elephantidae	Palaeoloxodon recki recki	Nariokotome MB, Nachukui FM, West Turkana	Kenya	1	KNM-WT 39249	M3? (dext.) fragm. with 8 anterior lamellae	117.767
Elephantidae	Palaeoloxodon recki recki	Nariokotome MB, Nachukui FM, West Turkana	Kenya	1	KNM-WT 38952	M3 (dext).	118.1
Elephantidae	Palaeoloxodon recki recki	Olduvai Bed III A 1116	Tanzania	0.875	OLD/62 JK2	m3 (dext.) in mandible	118.875
Elephantidae	Palaeoloxodon recki recki	Olduvai Bed III A 1116	Tanzania	0.875	OLD/62 JK2	m3 (sin.) in mandible	124.6
Elephantidae	Palaeoloxodon recki recki	Olduvai Bed III-IV	Tanzania	0.875	M.B.Ma.13778	m3 (dext.)	120.9
Elephantidae	Palaeoloxodon recki recki	Olduvai Bed III-IV	Tanzania	0.875	M.B.Ma.13763	M1 (dext.)	119.5
Elephantidae	Palaeoloxodon recki recki	Olduvai Bed III-IV	Tanzania	0.875	M.B.Ma.13725	m3 (sin.) in mandible	121
Elephantidae	Palaeoloxodon recki recki	Olduvai Bed III-IV	Tanzania	0.875	M.B.Ma.13628	m2 (dext.) in mandible, m3 erupting	120.2
Elephantidae	Palaeoloxodon recki recki	Olduvai Bed III-IV	Tanzania	0.875	M.B.Ma.13723	m3 (sin.)	111.2
Elephantidae	Palaeoloxodon recki recki	Olduvai Bed III-IV	Tanzania	0.875	NHMUK PV M 14712	lower molar frag. with 4 central lamellae	138.375
Elephantidae	Palaeoloxodon recki recki	Olduvai Bed III-IV	Tanzania	0.875	NHMUK PV M 14709	lower molar frag. with 3 central lamellae	125.467
Elephantidae	Palaeoloxodon recki recki	Olduvai Bed III-IV	Tanzania	0.875	NHMUK PV M 14699	m1/m2 (sin.)	119.333
Elephantidae	Palaeoloxodon recki recki	Olduvai Bed III-IV	Tanzania	0.875	NHMUK PV M 14710	m3 (sin.)	121.8
Elephantidae	Palaeoloxodon recki recki	Olduvai Bed III-IV	Tanzania	0.875	M.B.Ma.13714 (lectotype)	m2 (sin.) in mandible, m3 not erupted	101.1
Elephantidae	Palaeoloxodon recki recki	Olduvai Bed III-IV	Tanzania	0.875	NHMUK PV M 14694	m3 (sin.)	115.275
Elephantidae	Palaeoloxodon recki recki	Olduvai Bed III-IV	Tanzania	0.875	NHMUK PV M 14694	m3 (sin. ), erupting	118.825
Elephantidae	Palaeoloxodon recki recki	Olduvai Bed III-IV	Tanzania	0.875	OLD/42 F. 3043	M1 and M2 (dext.)	115.925
Elephantidae	Primelephas korotorensis	Chemeron (Tugen Hills)	Kenya	4.7	KNM-BC 378	m3 (sin.) in dentary	99.6
Elephantidae	Primelephas korotorensis	Lothagam	Kenya		KNM-LT 23783 (type)	dP4 (dext.) in mandible	110.9
Elephantidae	Primelephas korotorensis	Lothagam	Kenya		KNM-LT 23783 (type)	dP4 (sin.) in mandible	111.75
Elephantidae	Primelephas korotorensis	Lothagam	Kenya	6.9	KNM-LT 358	m1/m2 (sin.), posterior fragment with 3 lamellae	121.3
Elephantidae	Primelephas korotorensis	Lothagam	Kenya	6.9	KNM-LT 375	m1 (dext.)	118
Elephantidae	Primelephas korotorensis	Lothagam	Kenya	6.9	KNM-LT 351 (holotype)	m3 (sin.)	116
Elephantidae	Primelephas korotorensis	Lukeino (Tugen Hills)	Kenya	5.9	KNM-LU 58	M3 (sin.)	110.1
Elephantidae	Primelephas korotorensis	Lukeino (Tugen Hills)	Kenya	5.9	KNM-LU 59	M3 (dext.)	121.6
Elephantidae	Primelephas korotorensis	Lukeino (Tugen Hills)	Kenya	5.9	KNM-TH 15581	M2 (sin.) posterior part with 4 lamellae	98.5
Elephantidae	Primelephas korotorensis	Lukeino (Tugen Hills)	Kenya	5.9	KNM-TH 15581	M2 (dext.) posterior part with 4 lamellae	102.7
Elephantidae	Primelephas korotorensis	Lukeino (Tugen Hills)	Kenya	5.9	KNM-TH 32836	m3 (dext.) in dentary	99.8
Elephantidae	Primelephas korotorensis	Lukeino (Tugen Hills)	Kenya	5.9	KNM-LU 7597	m3 (sin.)	99.25
Elephantidae	Primelephas korotorensis	Lukeino (Tugen Hills)	Kenya	5.9	KNM-LU 1025	m2 (sin.), posterior frag. with 3 lamellae	97.1
Elephantidae	Primelephas korotorensis	Lukeino (Tugen Hills)	Kenya	5.9	KNM-LU 522	molar fragm. with 1,5 central lamellae	104.3
Elephantidae	Primelephas korotorensis	Manonga Valley	Tanzania	5.25	WM 180/94	molar posterior fragment with 2 lamellae	118.5
Elephantidae	Primelephas korotorensis	Manonga Valley	Tanzania	5.25	WM 1232/92	M3 (dext.)	101.1
Elephantidae	Primelephas korotorensis	Manonga Valley	Tanzania	5.25	WM 1186/92	M2? anterior fragment with 2 lamellae	114.1
Elephantidae	Primelephas korotorensis	Manonga Valley	Tanzania	5.25	WM 1106/92	m2? (sin.), posterior part with 2 lamellae	101.05
Elephantidae	Primelephas korotorensis	Manonga Valley	Tanzania	5.25	WM 1106/92	m3 (dext.)	99.2
Elephantidae	Primelephas korotorensis	Manonga Valley	Tanzania	5.25	WM 243/06	molar fragment with 2 lamellae	98
Elephantidae	Primelephas korotorensis	Manonga Valley	Tanzania	5.25	WM 244/06	m1 or m2 (dext.)	107.45
Elephantidae	Primelephas korotorensis	Oluka FM	Uganda	6.8	NY 46'92	M1 (sin.) in skull	105.633
Elephantidae	Primelephas korotorensis	Oluka FM	Uganda	6.8	NY 46'92	M1 (dext.) in skull	107.667
Deinotheriidae	Prodeinotherium hobleyi	Alengerr	Kenya	13.25	KNM-AL 016	P4 (sin.)	91.6
Deinotheriidae	Prodeinotherium hobleyi	Arongo Uyoma	Kenya	17.8	NHMUK PV M 15713d	upper tooth row (sin.), angles measured from M1-M2, M3 not worn enough	84
Deinotheriidae	Prodeinotherium hobleyi	Arongo Uyoma	Kenya	17.8	NHMUK PV M 15713b	lower tooth row (dext.), angles measured from m1-m2, m3 not worn enough	91.5
Deinotheriidae	Prodeinotherium hobleyi	Arongo Uyoma	Kenya	17.8	NHMUK PV M 15713a	lower tooth row (sin.), angles measured from m1-m2, m3 not worn enough	90.6667
Deinotheriidae	Prodeinotherium hobleyi	Arongo Uyoma	Kenya	17.8	NHMUK PV M 15713c	upper tooth row (dext.), angles measured from M1-M2, M3 not worn enough	87.2667
Deinotheriidae	Prodeinotherium hobleyi	Buluk	Kenya	17.3	KNM-WS 12670	m3 (sin.)	80.4
Deinotheriidae	Prodeinotherium hobleyi	Buluk	Kenya	17.3	KNM-WS 57	M2 (sin.)	111.1
Deinotheriidae	Prodeinotherium hobleyi	Buluk	Kenya	17.3	KNM-WS 58	M2 (sin.)	78.8
Deinotheriidae	Prodeinotherium hobleyi	Buluk	Kenya	17.3	KNM-WS 59	M2 (dext.)	102
Deinotheriidae	Prodeinotherium hobleyi	Buluk	Kenya	17.3	KNM-WS-12668	m2 (dext.)	92.8
Deinotheriidae	Prodeinotherium hobleyi	Buluk	Kenya	17.3	KNM-WS-131	m2 (dext.)	99.5
Deinotheriidae	Prodeinotherium hobleyi	Fort Ternan	Kenya	13.95	KNM-FT 3315	dp4 (dext.)	93.2
Deinotheriidae	Prodeinotherium hobleyi	Kalodirr	Kenya	17	KNM-WK 16920	M2 (sin.) metaloph	102.8
Deinotheriidae	Prodeinotherium hobleyi	Karungu	Kenya	17.8	KNM-KA 34	M1 (dext.)	98.05
Deinotheriidae	Prodeinotherium hobleyi	Karungu	Kenya	17.8	KNM-KA 74045	m1 (sin.)	85
Deinotheriidae	Prodeinotherium hobleyi	Karungu	Kenya	17.8	KNM-KA 70306	M2 (dext.)	99.1
Deinotheriidae	Prodeinotherium hobleyi	Karungu	Kenya	17.8	NHMUK PV M 10360	m2 (dext.)	103.8
Deinotheriidae	Prodeinotherium hobleyi	Karungu	Kenya	17.8	NHMUK PV M 10357 (type specimen)	m2 - m3 (sin.) in dentary	88.45
Deinotheriidae	Prodeinotherium hobleyi	Karungu	Kenya	17.8	NHMUK PV M 21883	lower deciduous premolar? (dext.)	96.6
Deinotheriidae	Prodeinotherium hobleyi	Koru	Kenya	19.5	NHMUK PV M 14201	M3 (dext.)	99.3
Deinotheriidae	Prodeinotherium hobleyi	Losodok	Kenya	17.5	KNM-ZP 1515	M3 (dext.)	93.6
Deinotheriidae	Prodeinotherium hobleyi	Maboko	Kenya	15	KNM-MB 7581	M3 (dext.)	102
Deinotheriidae	Prodeinotherium hobleyi	Maboko	Kenya	15	KNM-MB 19612	M2 (sin.)	94.2
Deinotheriidae	Prodeinotherium hobleyi	Moroto II	Uganda	20.6	Mor II Jan'62 (S)	m2 or m3 anterior loph	93
Deinotheriidae	Prodeinotherium hobleyi	Napak CC I	Uganda	20	BUMP 1855	P4 (sin.)?	101.7
Deinotheriidae	Prodeinotherium hobleyi	Napak CC I	Uganda	20	BUMP 1440	p3 (dext.)	102.8
Deinotheriidae	Prodeinotherium hobleyi	Ngorora	Kenya	10.75	KNM-BN 417	p3-m2 in mandible fragment	83.2
Deinotheriidae	Prodeinotherium hobleyi	Rusinga	Kenya	17.8	NHMUK PV (no nr., Ru 1)	M2 (dext.)	87.9
Deinotheriidae	Prodeinotherium hobleyi	Rusinga	Kenya	17.8	NHMUK PV M 10604	dentary with p4-m3 (dext.)	84.2
Deinotheriidae	Prodeinotherium hobleyi	Rusinga	Kenya	17.8	NHMUK PV M 21867	m2 (sin.) (or m3 sin.?)	83.4
Deinotheriidae	Prodeinotherium hobleyi	Rusinga	Kenya	17.8	NHMUK PV M 21868	m3 (dext.)	83.2
Deinotheriidae	Prodeinotherium hobleyi	Rusinga	Kenya	17.8	NHMUK PV M 21948	M2 (dext.)	105.2
Deinotheriidae	Prodeinotherium hobleyi	Rusinga	Kenya	17.8	NHMUK PV M 21950	m2 (dext.)	99.2
Deinotheriidae	Prodeinotherium hobleyi	Rusinga	Kenya	17.8	NHMUK PV M 21951	m3 (sin.)	98.2
Deinotheriidae	Prodeinotherium hobleyi	Rusinga	Kenya	17.8	NHMUK PV M 32702	m2/m3 (anterior loph)	88.4
Deinotheriidae	Prodeinotherium hobleyi	Rusinga	Kenya	17.8	NHMUK PV M 32703	M2 (dext.)	85
Deinotheriidae	Prodeinotherium hobleyi	Rusinga	Kenya	17.8	NHMUK PV M 32708 (dext.)	P3-M3 (dext.) in partial skull, angles measured from M2-M4	89.8
Deinotheriidae	Prodeinotherium hobleyi	Rusinga	Kenya	17.8	NHMUK PV M 32719	D2/D3 (sin.)	94.4
Deinotheriidae	Prodeinotherium hobleyi	Rusinga	Kenya	17.8	NHMUK PV M 32721	lower molar frag. with posterior loph	86.4
Deinotheriidae	Prodeinotherium hobleyi	Rusinga	Kenya	17.8	NHMUK PV M 32723	d2/d3 (dext.)	107
Deinotheriidae	Prodeinotherium hobleyi	Rusinga	Kenya	17.8	NHMUK PV M 32734	dentary frag. with m2 and m3 (sin.)	90.2
Deinotheriidae	Prodeinotherium hobleyi	Rusinga	Kenya	17.8	NHMUK PV M 32735	M2 (dext.)	90.7
Deinotheriidae	Prodeinotherium hobleyi	Rusinga	Kenya	17.8	KNM-RU 1223	M2 (sin.) in palate	85.8
Deinotheriidae	Prodeinotherium hobleyi	Rusinga	Kenya	17.8	KNM-RU 1223	M3 (sin.) in palate	97.2
Deinotheriidae	Prodeinotherium hobleyi	Rusinga	Kenya	17.8	KNM-RU 19565	m3 (dext.)	87.4
Deinotheriidae	Prodeinotherium hobleyi	Rusinga	Kenya	17.8	KNM-RU 1166	M2 (dext.)	89
Deinotheriidae	Prodeinotherium hobleyi	Samburu Hills	Kenya	9.5	KNM-SH 12304 A	m2 (sin.)	85.4
Deinotheriidae	Prodeinotherium hobleyi	Samburu Hills	Kenya	9.5	KNM-SH 12304 B	m3 (sin.)	90.6
Deinotheriidae	Prodeinotherium hobleyi	Samburu Hills	Kenya	9.5	KNM-SH 15778	p4 - m3 (dext.) in dentary	88.2
Deinotheriidae	Prodeinotherium hobleyi	Samburu Hills	Kenya	9.5	KNM-SH 15776	p3 -m3 (sin. and dext.) in mandible	82.8
Deinotheriidae	Prodeinotherium sp.	Losodok	Kenya	25.75	KNM-LS 18236	M2 or M3 fragm.	98.2
Deinotheriidae	Prodeinotherium sp.	Nakwai	Kenya	25.75	KNM-NW 66404	M2 (sin.)	99.95
Deinotheriidae	Prodeinotherium sp.	Nakwai	Kenya	25.75	KNM-NW 66404	M3 (sin.)	104
Deinotheriidae	Prodeinotherium sp.	Nakwai	Kenya	25.75	KNM-NW 58915	m3 (dext.)	88.8
Deinotheriidae	Prodeinotherium sp.	Nakwai	Kenya	25.75	KNM-NW 66412	M2 (dext.)?	91
Gomphotheriidae	Progomphotherium maraisi	Moroto II	Uganda	20.6	Mor IIb 1'98/1'85	M2-M3 (sin.)	129.5
Gomphotheriidae	Progomphotherium maraisi	Moroto II	Uganda	20.6	Mor IIb 1'98/12'01	M3 (dext.)	112.1
Gomphotheriidae	Progomphotherium maraisi	Moroto II	Uganda	20.6	Mor II 7'04	M1 (sin.)	121
Gomphotheriidae	Progomphotherium maraisi	Moroto II	Uganda	20.6	Mor IIb 1'98	M1 or M2 posterior lophid	134.1
Gomphotheriidae	?Progomphotherium maraisi	Karungu	Kenya	17.8	KNM-KA 7586	m3 (dext.)	102.2
Gomphotheriidae	?Progomphotherium maraisi	Karungu	Kenya	17.8	KNM-KA 57650	M3 (dext.) in partial skull	102.7
Gomphotheriidae	?Progomphotherium maraisi	Karungu	Kenya	17.8	NHMUK PV M 34307	molar fragm. with 2 posterior lamellae	105.3
Gomphotheriidae	Protanancus macinnesi	Alengerr	Kenya	13.2	KNM-AL 5	molar fragm., slightly worn	103.2
Gomphotheriidae	Protanancus macinnesi	Alengerr	Kenya	13.2	KNM-AL 3	M2 in matrix, slightly worn	103.2
Gomphotheriidae	Protanancus macinnesi	Fort Ternan	Kenya	13.95	KNM-FT 2784	m2 (sin.)	106.4
Gomphotheriidae	Protanancus macinnesi	Fort Ternan	Kenya	13.95	KNM-FT 3329	M3 (sin.) in skull	106.8
Gomphotheriidae	Protanancus macinnesi	Kalodirr	Kenya	17	KNM-WK 16926	M3 (sin.)	102.5
Gomphotheriidae	Protanancus macinnesi	Kalodirr	Kenya	17	KNM-WK 47586	fragmentary molar (M3 (dext.)?)	106
Gomphotheriidae	Protanancus macinnesi	Kalodirr	Kenya	17	KNM-WK 17006	m3 (sin.)	108.2
Gomphotheriidae	Protanancus macinnesi	Kipsaraman (Tugen Hills)	Kenya	15.5	KNM-TH 27689	m1 (dext.)	100.6
Gomphotheriidae	Protanancus macinnesi	Kipsaraman (Tugen Hills)	Kenya	15.5	KNM-TH 27695	M3 (sin.)	111.5
Gomphotheriidae	Protanancus macinnesi	Kipsaraman (Tugen Hills)	Kenya	15.5	KNM-TH 19383	m3 (sin.)	114
Gomphotheriidae	Protanancus macinnesi	Kipsaraman (Tugen Hills)	Kenya	15.5	KNM-TH 19381	M2 (dext.), unworn M3	104.467
Gomphotheriidae	Protanancus macinnesi	Maboko	Kenya	15	NHMUK PV M 15538a	m3 (dext.)	106.8
Gomphotheriidae	Protanancus macinnesi	Maboko	Kenya	15	NHMUK PV M 15538b	m3 (sin.)	107.2
Gomphotheriidae	Protanancus macinnesi	Maboko	Kenya	15	NHMUK PV M 32429	M2 (dext.)	103.7
Gomphotheriidae	Protanancus macinnesi	Maboko	Kenya	15	NHMUK PV M 15530	M3 (sin.)	115.7
Gomphotheriidae	Protanancus macinnesi	Maboko	Kenya	15	NHMUK PV M 15298	m3 (dext.)	111.4
Gomphotheriidae	Protanancus macinnesi	Maboko	Kenya	15	NHMUK PV M 15299	m3 (sin.)	104.6
Gomphotheriidae	Protanancus macinnesi	Maboko	Kenya	15	NHMUK PV M 15439	m3 (sin.)	113
Gomphotheriidae	Protanancus macinnesi	Maboko	Kenya	15	NHMUK PV M 15541	m3 (dext.)	109.8
Gomphotheriidae	Protanancus macinnesi	Maboko	Kenya	15	NHMUK PV M 32434 (KB-A-205)	M2 (sin.)	104.95
Gomphotheriidae	Protanancus macinnesi	Maboko	Kenya	15	NHMUK PV M 15297	m3 (dext.)	93.9
Gomphotheriidae	Protanancus macinnesi	Maboko	Kenya	15	NHMUK PV M 15296	m2 (dext.)	105.7
Gomphotheriidae	Protanancus macinnesi	Maboko	Kenya	15	KNM-MB 32974	M3 (sin.)	106.35
Stegodontidae	Stegodon kaisensis	Kaiso/Kazinga	Uganda	5	NHMUK PV M 15407	M1 (dext.), 4 posterior lamellae	103.25
Stegodontidae	Stegodon kaisensis	Kaiso/Kazinga	Uganda	5	NHMUK PV M 25162	M1/M2 frag., 3 rather posterior lamellae	108.8
Stegodontidae	Stegodon kaisensis	Kazinga	Uganda	5	KAZ.N (no nr.?, collection Kroemmerhock?)	M1/M2 fragment with 3 lamellae	105.5
Stegodontidae	Stegodon kaisensis	Nkondo FM	Uganda	5	NK 2715'89	posterior molar fragm.	113
Stegodontidae	Stegodon kaisensis	Nkondo FM	Uganda	5	NK 1376'89	molar fragment with 2 lophs	104.6
Stegodontidae	Stegodon kaisensis	Nkondo FM	Uganda	5	NK 2602'89	DP4? (sin.)	101.4
Stegodontidae	Stegodon kaisensis	Nkondo FM	Uganda	5	KN 92'88	M3 (dext.)	105.8
Stegodontidae	Stegodon kaisensis	Nkondo FM	Uganda	5	NK 312'86	M3 (dext.) posterior part	107
Stegodontidae	Stegodon kaisensis	Nkondo FM	Uganda	5	NK 784'89	M3 (dext.) posterior part	92.9
Stegodontidae	Stegodon kaisensis	Nkondo FM	Uganda	5	NK 453'86	dp4 (sin.)	95.55
Stegodontidae	Stegodon kaisensis	Warwire FM	Uganda	3.25	NK 739'88	M3 (dext.)	103.8
Stegodontidae	Stegodon kaisensis	Warwire FM	Uganda	3.25	NK 739'88	m3 (dext.)	103.6
Stegodontidae	Stegodon kaisensis	Warwire FM	Uganda	3.25	NK 739'88	m3 (sin.)	113
Elephantidae	Stegotetrabelodon orbus	Lothagam	Kenya	6.9	KNM-LT 23791	m3 (sin.)	115.833
Elephantidae	Stegotetrabelodon orbus	Lothagam	Kenya	6.9	KNM-LT 347	M3 (sin.)	110
Elephantidae	Stegotetrabelodon orbus	Lothagam	Kenya	6.9	KNM-LT-26318	M3 (dext.)	121.9
Elephantidae	Stegotetrabelodon orbus	Lothagam	Kenya	6.9	KNM-LT-26319	M2 (dext.), M3 unworn	119.9
Elephantidae	Stegotetrabelodon orbus	Lothagam	Kenya	6.9	KNM-LT-26319	M2 (sin.)	117
Elephantidae	Stegotetrabelodon orbus	Lothagam	Kenya	6.9	KNM-LT-349	m3 (dext.)	121.2
Elephantidae	Stegotetrabelodon orbus	Lothagam	Kenya	6.9	KNM-LT-366	m3 (dext.)	121.467
Elephantidae	Stegotetrabelodon orbus	Lothagam	Kenya	6.9	KNM-LT-367	M3 (dext.)	112.75
Elephantidae	Stegotetrabelodon orbus	Lothagam	Kenya	6.9	KNM-LT-434	dP4 (dext.)	122.6
Elephantidae	Stegotetrabelodon orbus	Lothagam	Kenya	6.9	KNM-LT 354 (holotype mandible)	m2-m3 (sin.) in mandible	108.933
Elephantidae	Stegotetrabelodon orbus	Manonga Valley	Tanzania	5.25	WM 110/94	m3 (dext.) anterior part with 4 lamellae	105.05
Elephantidae	Stegotetrabelodon sp.	Mpesida (Tugen Hills)	Kenya	6.3	KNM-MP 210	m3 (dext.) in dentary	105.9
Elephantidae	Stegotetrabelodon sp.	Oluka FM	Uganda	6.8	NY 33'87	M3 (sin.)	114.9
Gomphotheriidae	Tetralophodon sp.	Kakara FM	Uganda	9.5	KI 65'92	m2 (sin.) in partial dentary	98.6
Gomphotheriidae	Tetralophodon sp.	Kakara FM	Uganda	9.5	KI 102'92	m3 (dext.)	112.85
Gomphotheriidae	Tetralophodon sp.	Samburu Hills	Kenya	9.5	KNM-SH 12308	M1 (sin.)	111
Gomphotheriidae	Tetralophodon sp.	Samburu Hills	Kenya	9.5	KNM-SH 12373	m2 (sin.) in mandible	105.8
Gomphotheriidae	Tetralophodon sp.	Samburu Hills	Kenya	9.5	KNM-SH 12380	m2 (dext.)	110.65
Gomphotheriidae	Tetralophodon sp.	Samburu Hills	Kenya	9.5	KNM-SH 15779	molar fragm.	96.1
Gomphotheriidae	Tetralophodon sp.	Samburu Hills	Kenya	9.5	KNM-SH 15858 (dext.)	M2 (in wear) and M3 (erupting) (dext.) in skull	97
Gomphotheriidae	Tetralophodon sp.	Samburu Hills	Kenya	9.5	KNM-SH 15858 (sin.)	M2 (in wear) and M3 (erupting) (sin.) in skull	94.8

## Sheet: Supplementary Data 2
Family	Species	Reference for taxonomy	Locality/Formation	Country	Age (Ma)	Age range	Reference for age	HYP	Nr. L	LF	LF*W	LD/W	ET	PA	PF	Mean MW	n (MW)	Enamel d13C	Ref. enam. d13C	Soil d13C	Ref. soil d13C	Grass cover (%)	Ref. Grass cover estimate	Mean terrigenous % from ODP core 722 (deMenocal et al. 1995, 1999)	Mean dust flux from ODP core 659 (Polissar et al. 2019)
Elephantidae	"Elephas" atavus	Saegusa and Gilbert, 2009; Zhang, 2020	Koobi Fora (Upper Burgi)	Kenya	1.94	2.0 - 1.88	Bobe et al., 2011	142.382	15.6667	5.5	546.425	0.238706	2.6	3.5	4.66667	114.907	7	-1.5	Cerling et al., 1999	-6.03429	Levin et al., 2011	47	Soil d13C, Levin et al., 2011	26.2196	0.993501
Elephantidae	"Elephas" atavus	Saegusa and Gilbert, 2009; Zhang, 2020	Nyabusosi FM	Uganda	1.5	1.5	Sanders et al., 2010	138.943	14	5			2.9	2.7		114.1	2							29.43	0.717857
Elephantidae	"Elephas" atavus	Saegusa and Gilbert, 2009; Zhang, 2020	Olduvai Bed I	Tanzania	1.775	1.85 - 1.7	Sanders et al., 2010									117.978	10			-5.04737	Plummer et al., 1999	50	Soil d13C, Plummer et al., 1999	37.9231	0.896017
Elephantidae	"Elephas" atavus	Saegusa and Gilbert, 2009; Zhang, 2020	Olduvai Bed II	Tanzania	1.425	1.7 - 1.15	Sanders et al., 2010	142.728		5.15	459.38	0.22707	2.48	4.26667	3.83333	113.591	18			-7.23147	Barboni et al., 2010	44	Soil d13C, Barboni et al., 2010	26.6775	0.850695
Elephantidae	"Elephas" brumpti	Saegusa and Gilbert, 2009; Zhang, 2020	Koobi Fora (Lokochot/Tulu Bor)	Kenya	3.12	3.6 - 2.63	Bobe et al., 2011	106.132	12	4.125	384.738	0.284934	3.07778	3.2625	3.42857	110.85	3							20.5291	0.721404
Elephantidae	"Elephas" brumpti	Saegusa and Gilbert, 2009; Zhang, 2020	Lomekwi (West Turkana)	Kenya	3.1	3.44 - 2.6	Bobe et al., 2011	113.661	11.5	4.42	365.833	0.298826	3.04	4	3.16	110.964	7			-7.06711	Du et al., 2019	43	Soil d13C, Du et al., 2019	23.0901	0.733206
Elephantidae	"Elephas" shungurensis	Saegusa and Gilbert, 2009; Zhang, 2020	Chemeron (Tugen Hills)	Kenya	2.625	2.85 - 2.40	Sanders et al., 2010	112.853	11	4.75	420.775	0.285448	2.9	2.56667	3	114.85	8			-7	Kingston et al., 1994	36.5	Soil d13C, Kingston et al., 1994	21.6668	0.78785
Elephantidae	"Elephas" shungurensis	Saegusa and Gilbert, 2009; Zhang, 2020	Koobi Fora (Upper Burgi)	Kenya	2.62	3.36 - 1.87	Bobe et al., 2011	121.321	13.5	5.2	481.25	0.236103	2.76667	3.6	4.5	112.574	10	-0.24	Cerling et al., 1999	-6.03429	Levin et al., 2011	47	Soil d13C, Levin et al., 2011	26.4414	0.864103
Elephantidae	"Elephas" shungurensis	Saegusa and Gilbert, 2009; Zhang, 2020	Upper Lomekwi, West Turkana	Kenya	2.5	2.6 - 2.33	Bobe et al., 2011	131.029	12.6667	4.78571	401.542	0.188482	2.93333	0.75	0	108.804	4			-6.54	Du et al., 2019	40	Soil d13C, Du et al., 2019	20.7015	0.834974
Gomphotheriidae	Afrochoerodon kisumuensis	Sanders et al., 2010	Kipsaraman (Tugen Hills)	Kenya	15.5	15.5	Sanders et al., 2010	68.2129	4	3.16667	211.783	0.519999	4.7	0	0	114.15	4			-6.3	Kingston et al., 1994	40	Soil d13C, Kingston et al., 1994		0.45617
Gomphotheriidae	Afrochoerodon kisumuensis	Sanders et al., 2010	Maboko	Kenya	15	15	Sanders et al., 2010	70.1361	4	3.08333	208.517	0.467697	5.45	2.46667	0.333333	115.645	11	-10.4	Cerling et al., 1999						0.503866
Gomphotheriidae	Anancus kenyensis	Sanders et al., 2010	Kanam	Kenya	6.05		Sanders et al., 2010	66.516					5.5			97.05	2							17.2406	0.30504
Gomphotheriidae	Anancus kenyensis	Sanders et al., 2010	Lemudong'o	Kenya	6.05	6.05	Sanders et al., 2010	71.9149	5	3	215.4	0.487017	4.7	3.15	1	102.15	2							17.2406	0.30504
Gomphotheriidae	Anancus kenyensis	Sanders et al., 2010	Lothagam	Kenya	6.2	7.4 - 5.0	Sanders et al., 2010	74.3		4	256	0.460227				116.267	3	-1.15	Uno et al., 2011	-5.04737	Cerling et al., 2003	50	Soil d13C, Cerling et al., 2003	17.8582	0.739321
Gomphotheriidae	Anancus kenyensis	Sanders et al., 2010	Lukeino (Tugen Hills)	Kenya	5.9	6.2 - 5.6	Sanders et al., 2010	74.2	5	3.14286	242.993	0.415733	5.075	6.45	2.75	107.112	10			-7.1	Plummer et al., 1999	30	Soil d13C, Plummer et al., 1999	17.8068	0.992296
Gomphotheriidae	Anancus kenyensis	Sanders et al., 2010	Manonga, Ibole Member	Tanzania	5.25	5.5 - 5.0	Sanders et al., 2010		5	3.25	264.6		5	6.7	2.5	109.75	6							19.1769	0.805844
Gomphotheriidae	Anancus kenyensis	Sanders et al., 2010	Mpesida (Tugen Hills)	Kenya	6.3		Sanders et al., 2010	74.3869		3	220.2	0.413772	6.5	0	0	108.3	1			-7.64667	Kingston et al., 2002	32	Soil d13C, Kingston et al, 2002	16.262	0.499024
Gomphotheriidae	Anancus kenyensis	Sanders et al., 2010	Nkondo FM	Uganda	5	5	Sanders et al., 2010	83.6986		3	219	0.478767				111.9	1					14.841	palynology, Lukaye, 2009	18.455	0.866616
Gomphotheriidae	Anancus ultimus	Sanders, 2011, Sanders et al., 2020	Chemeron (Tugen Hills)	Kenya	4.5	5.0 - 4.0	Sanders et al., 2010	77.5633	6	3.1875	247.63	0.398916	4.8	6.85	1.5	115.103	10			-7	Plummer et al., 1999	30	Soil d13C, Plummer et al., 1999	20.0002	0.742298
Gomphotheriidae	Anancus ultimus	Sanders, 2011, Sanders et al., 2020	Kanapoi	Kenya	4.15	4.2 - 4.1	Sanders et al., 2010	86.277	7	3	246.8	0.440491	5.3	8.2	1.5	114.873	5	-1.9	Cerling et al., 1999; Manthi et al., 2017	-7.8	Wynn, 2000	30	Soil d13C, Wynn, 2000	19.9761	0.747277
Gomphotheriidae	Archaeobelodon sp.	Sanders et al., 2010	Buluk	Kenya	17.3	18.0 - 17.2	Sanders et al., 2010	64.3988	4	3	214.1	0.432507	5.76667	0	0	107.18	10	-9	Cerling et al., 1999	-6.4	Peppe et al., 2023	18.1	phytoliths, Kinyanjui et al., 2017		0.37443
Gomphotheriidae	Archaeobelodon sp.	Sanders et al., 2010	Mwiti (Kajong)	Kenya	19.5	21 - 19	Brown et al., 2016									95.2	1								0.023952
Gomphotheriidae	Archaeobelodon sp.	Sanders et al., 2010	Nachola	Kenya	15.5	15.5	Sanders et al., 2010	67.5406	4	2.85714	189.307	0.566731	5.65	0	0	104.278	9								0.45617
Gomphotheriidae	Archaeobelodon sp.	Sanders et al., 2010	Rusinga	Kenya	17.8	17.8	Sanders et al., 2010	62.776	4	3	191.85	0.602032	5.35	0	0	100.867	6					15	Soil d13C, Uno et al., 2016		0.483614
Gomphotheriidae	cf. Progomphotherium maraisi	Sanders et al., 2010	Karungu	Kenya	17.8		Sanders et al., 2010	61.8659	3	3	210.9	0.575391	5.75	0	0	103.4	3			-5.8	Peppe et al., 2023	2	phytoliths, Kinyanjui et al., 2017		0.483614
Gomphotheriidae	Choerolophodon ngorora	Sanders et al., 2010	Fort Ternan	Kenya	13.95	14.0 - 13.9	Sanders et al., 2010	75.3145	4	3	254.4	0.503408		0	0	115.263	6	-11.3	Cerling et al., 1999	-11.8917	Cerling et al., 1991	54	palynology, Bonnefille, 1984		0.55929
Gomphotheriidae	Choerolophodon ngorora	Sanders et al., 2010	Nakali	Kenya	9.85	9.9 - 9.8	Sanders et al., 2010	88.1055	4							110.7	1	-8.24	Uno et al., 2011						0.300365
Gomphotheriidae	Choerolophodon ngorora	Sanders et al., 2010	Ngorora A-C	Kenya	12.2	11.0 - 13.0	Sanders et al., 2010	88.4842	4	3	213.75	0.543767	4.5	2.9	1	105.05	3					16.6	palynology, Jacobs and Kabuye, 1987; Jacobs and Winkler, 1992; Rasmussen et al., 2017		0.518217
Gomphotheriidae	Choerolophodon ngorora	Sanders et al., 2010	Ngorora D-E	Kenya	10.5	10.5	Sanders et al., 2010	88.4365	4	3	252	0.465909	4.8	2.8	1.25	111.4	4			-7	Kingston et al., 1994	30	Soil d13C, Kingston et al., 1994		0.475694
Gomphotheriidae	Choerolophodon ngorora	Sanders et al., 2010	Samburu Hills	Kenya	9.5	9.5	Sanders et al., 2010									101.917	2								0.294874
Deinotheriidae	Deinotherium bozasi	Sanders et al., 2010	Chemeron (Tugen Hills)	Kenya	3.6	5.5 - 1.6	Sanders et al., 2010	53.8181	2	2				0	0	97.9357	11			-7	Plummer et al., 1999	30	Soil d13C, Plummer et al., 1999
Deinotheriidae	Deinotherium bozasi	Sanders et al., 2010	Kanam	Kenya	6.05		Sanders et al., 2010	58.4971	2	2	166.4		5.8	0	0	96.3714	7							17.2406	0.30504
Deinotheriidae	Deinotherium bozasi	Sanders et al., 2010; Sanders et al., 2020	Kanapoi	Kenya	4.15	4.2 - 4.1	Sanders et al., 2010	51.8645	2	2			5.6	0	0	91.75	4	-12.4	Manthi et al., 2017	-7.8	Wynn, 2000	30	Soil d13C, Wynn, 2000	19.9761	0.747277
Deinotheriidae	Deinotherium bozasi	Sanders et al., 2010	Koobi Fora (KBS)	Kenya	1.7	1.87 - 1.53	Bobe et al., 2011	63.4984	2	2	225.867		6.3	0	0	101.367	6	-11.8	Cerling et al., 1999	-5.26821	Levin et al., 2011	46	Soil d13C, Levin et al., 2011	33.7127	0.805482
Deinotheriidae	Deinotherium bozasi	Sanders et al., 2010	Koobi Fora (Upper Burgi)	Kenya	1.91	1.95 - 1.87	Bobe et al., 2011	59.7169	2	2				0	0	106.1	2	-12.45	Cerling et al., 1999	-6.03429	Levin et al., 2011	47	Soil d13C, Levin et al., 2011	26.4414	0.917113
Deinotheriidae	Deinotherium bozasi	Sanders et al., 2010	Laetoli, Upper Laetoli Beds	Tanzania	3.74	3.8 - 3.5	Sanders et al., 2010	51.6129	2	2	204.6		5.5	0	0	87.34	5	-11.85	Cerling et al., 1999; Kingston, 2011	-6	Plummer et al., 1999	42.5	Soil d13C, Plummer et al., 1999	21.2293	0.866738
Deinotheriidae	Deinotherium bozasi	Sanders et al., 2010	Lomekwi, West Turkana	Kenya	2.69	2.8 - 2.57	Bobe et al., 2011	55.2553	2	2	222.4			0	0	93	2			-6.54	Du et al., 2019	40	Soil d13C, Du et al., 2019	23.7164	0.752548
Deinotheriidae	Deinotherium bozasi	Sanders et al., 2010	Manonga, Tinde Member	Tanzania	4.75	5.0 - 4.5	Sanders et al., 2010		2	2				0	0	101.5	1							18.224	0.650813
Deinotheriidae	Deinotherium bozasi	Sanders et al., 2010	Nakali	Kenya	9.85	9.9 - 9.8	Sanders et al., 2010		2	2				0	0	101.7	1	-10.5731	Uno et al., 2011						0.300365
Deinotheriidae	Deinotherium bozasi	Sanders et al., 2010	Ngorora	Kenya	10.75	13.0 - 8.5	Sanders et al., 2010	45.4674	2	2	141.2			0	0	92.7	2			-7	Kingston et al., 1994	30	Soil d13C, Kingston et al., 1994		0.475694
Deinotheriidae	Deinotherium bozasi	Sanders et al., 2010	Olduvai Bed II	Tanzania	1.425	1.7 - 1.15	Sanders et al., 2010	55.222	2	2	179.56		5.26667	0	0	101.267	6			-7.23147	Barboni et al., 2010	44	Soil d13C, Barboni et al., 2010	26.6932	0.850695
Deinotheriidae	Deinotherium bozasi	Sanders et al., 2010	Oluka FM	Uganda	6.8	8.0 - 5.5	Sanders et al., 2010		2	2				0	0	105.6	1								0.443021
Deinotheriidae	Deinotherium bozasi	Sanders et al., 2010	Samburu Hills	Kenya	9.5	9.5	Sanders et al., 2010	58.7755	2	2				0	0	90.9	2	-9.37883	Uno et al., 2011						0.294874
Deinotheriidae	Deinotherium bozasi	Sanders et al., 2010	Upper Lomekwi, West Turkana	Kenya	2.5	2.6 - 2.33	Sanders et al., 2010	48.3813	2	2	222.4			0	0	89	1			-6.54	Du et al., 2019	40	Soil d13C, Du et al., 2019	20.7015	0.834974
Deinotheriidae	Deinotherium bozasi	Sanders et al., 2010	Warwire FM	Uganda	3.25	3.5 - 3.0	Sanders et al., 2010		2	2				0	0	100.35	2					17.036	palynology, Lukaye, 2009	22.4962	0.712823
Elephantidae	Elephas ekorensis	Sanders et al., 2010; Sanders et al., 2020	Kanapoi	Kenya	4.15	4.2 - 4.1	Bobe et al., 2011	99.8913	13	4	368	0.2625	3.4	0	0	115.95	7	-1.9	Cerling et al., 1999	-7.8	Wynn, 2000	30	Soil d13C, Wynn, 2000	19.9761	0.747277
Mammutidae	Eozygodon morotoensis	Sanders et al., 2010	Meswa Bridge	Kenya	22.5	23.0 - 22.0	Sanders et al., 2010	53.3991	3	3	211.2	0.443824	2.85	0	0	97.3643	7								0.127089
Mammutidae	Eozygodon morotoensis	Sanders et al., 2010	Moroto II	Uganda	21.2		Sanders et al., 2010	71.319	4	4	260.8	0.467791		0	0	97.4	1			-6.6	Peppe et al., 2023	42.3	phytoliths, Kinyanjui et al., 2017		0.0755205
Gomphotheriidae	Gomphotherium sp.	Sanders et al., 2010	Mfangano	Kenya	17.4	17.8 - 17	Sanders et al., 2010	63.0934	3	3	195.9					87.1	1			-9.8	Peppe et al., 2023				0.37443
Gomphotheriidae	Gomphotherium sp.	Sanders et al., 2010	Mwiti (Kajong)	Kenya	19.5	21 - 19	Brown et al., 2016	66.2806	3	3	233.1	0.47619				94.5	1								0.023952
Gomphotheriidae	Gomphotherium sp.	Sanders et al., 2010	Songhor	Kenya	19.5	21 - 19	Sanders et al., 2010	74.4681	4	4	225.6	0.51773					0
Mammutidae	Losodokodon losodokius	Sanders et al., 2010	Losodok/Nakwai	Kenya	25.75		Sanders et al., 2010	75.3346	3	3	156.9		3	0	0	97.0667	3
Elephantidae	Loxodonta adaurora adaurora	Sanders et al., 2010; Sanders et al., 2020	Kanapoi	Kenya	4.15	4.2 - 4.1	Sanders et al., 2010	92.447	10	3.16667	349.85	0.273123	3.57143	4.35	2.5	116.593	14	-2.08	Cerling et al., 1999; Harris et al., 2003; Manthi et al. 2017	-7.8	Wynn, 2000	30	d13C, Wynn, 2000	19.9761	0.747277
Elephantidae	Loxodonta adaurora adaurora	Sanders et al., 2010	Koobi Fora (Moiti/Lokochot)	Kenya	3.65	3.97 - 3.44	Bobe et al., 2011	106.823		3.625	348.667	0.290287	3.55	2.9	0.75	127.956	2	-2.1	Cerling et al., 1999					23.0759	0.793062
Elephantidae	Loxodonta adaurora adaurora	Sanders et al., 2010	Lomekwi (West Turkana)	Kenya	3.22	3.44 - 3	Bobe et al., 2011	100.928	10	3.91667	412.25	0.288125	3.65	2.925	1.6375	118.09	5			-6	Du et al., 2019	43	d13C, Du et al., 2019	23.4791	0.71605
Elephantidae	Loxodonta adaurora kararae	Sanders et al., 2010	Koobi Fora (Upper Burgi)	Kenya	1.91	1.95 - 1.87	Bobe et al., 2011	100.956	10.5	4.83333	388.95	0.272486	3.55	0	0	116.675	4	0.266667	Cerling et al., 1999	-6.03429	Levin et al., 2011	47	d13C, Levin et al., 2011	26.4414	0.917113
Elephantidae	Loxodonta africana	Sanders et al., 2010	Kanjera/Homa Mountain	Kenya	0.5	0.5	Sanders et al., 2010	146.523	11	5.5	332.2	0.237293	2.6	0	0	113.253	3			-1.00828	Plummer et al., 1999	75	d13C, Plummer et al., 1999	23.5225	0.845114
Elephantidae	Loxodonta africana	Sanders et al., 2010	Tsavo East	Kenya	0	0	Recent	164.646	12	3.5	311.85	0.315376	2.7	0	0	109.836	32	-9.77222	Cerling, 1999			40	palynology, Gillson, 2014	18.94	0.753256
Elephantidae	Loxodonta cf. exoptata	Sanders et al., 2010	Warwire FM	Uganda	3.25	3.5 - 3.0	Sanders et al., 2010	120.112	11	4	427.6	0.237293	3.6	0	0	110.3	1					17.036	palynology, Lukaye, 2009	22.4962	0.712823
Elephantidae	Loxodonta cookei	Sanders et al., 2010	Lukeino (Tugen Hills)	Kenya	5.9	6.2 - 5.6	Sanders et al., 2010	81	7.5	3.66667	322.833	0.327177	4.33333	0	0	99.7944	4			-7.1	Plummer et al., 1999	30	d13C, Plummer et al., 1999	17.8068	0.992296
Elephantidae	Loxodonta cookei	Sanders et al., 2010	Nkondo FM	Uganda	5	5	Sanders et al., 2010	84.3535	7	3.66667	335.533	0.318842	4.275	0	0	105.387	5					14.841	palynology, Lukaye, 2008	18.455	0.866616
Elephantidae	Loxodonta cyclotis	Sanders et al., 2010	Accra	Ghana	0	0	Recent	177.386	11	4.25			2.53333	0	0	102.056	7								0.753256
Elephantidae	Loxodonta cyclotis	Sanders et al., 2010	Gola Forest	Sierra Leone	0	0	Recent	177.386	11	4.25			2.53333	0	0	104.467	21								0.753256
Elephantidae	Loxodonta cyclotis	Sanders et al., 2010	Ituri-Bwamba Forest	DRC-Uganda	0	0	Recent	177.386	11	4.25	285.15	0.320958	2.53333	0	0	94.4933	5					5	palynology, Brncic et al., 2007		0.753256
Elephantidae	Loxodonta cyclotis	Sanders et al., 2010	Lake Mai-Ndombe	Congo	0	0	Recent	177.386	11	4.25			2.53333	0	0	104.242	4					5	palynology, Brncic et al., 2007		0.753256
Elephantidae	Loxodonta cyclotis	Sanders et al., 2010	Yassonkon near the river Nyong	Cameroon	0	0	Recent	177.386	11	4.25			2.53333	0	0	106.51	8								0.753256
Elephantidae	Loxodonta exoptata	Sanders et al., 2010	Chemeron (Tugen Hills)	Kenya	2.625	2.85 - 2.40	Sanders et al., 2010						3.25	4.65	3.25	107.25	2			-7	Kingston et al., 1994	36.5	Soil d13C, Kingston et al., 1994	21.6668	0.78785
Elephantidae	Loxodonta exoptata	Sanders et al., 2010	Koobi Fora (Lokochot/Tulu Bor)	Kenya	3.12	3.6 - 2.63	Bobe et al., 2011	115.764		4	352.267		3	3.8	4.25	121.58	5	-3.1	Cerling et al., 1999	-7.62903	Levin et al., 2011	37.5	d13C, Levin et al., 2011	20.5291	0.721404
Elephantidae	Loxodonta exoptata	Sanders et al., 2010	Laetoli, Lower Laetoli Beds	Tanzania	4.05	4.3 - 3.8	Sanders et al., 2010	103.986	11	4.25	373.15		3.6	0	0		0
Elephantidae	Loxodonta exoptata	Sanders et al., 2010	Laetoli, Upper Laetoli Beds	Tanzania	3.74	3.8 - 3.5	Sanders et al., 2010	114.948	11.3333	4.53571	396.367	0.240804	3.44545	0.4375	0.5	111.354	21	-3.18621	Kingston & Harrison, 2007; Kingston, 2011	-6	Plummer et al., 1999	42.5	d13C, Plummer et al., 1999	21.2293	0.866738
Elephantidae	Loxodonta exoptata	Sanders et al., 2010	Laetoli, Upper Ndolaya Beds	Tanzania	2.66	2.7 - 2.6	Sanders et al., 2010	122.167	12	4.5	407.7		2.6	3.2	5	121.583	3	-2.08	Kingston & Harrison, 2007; Kingston, 2011	-3	Plummer et al., 1999	63.5	d13C, Plummer et al., 1999	25.555	0.879072
Elephantidae	Mammuthus subplanifrons	Maglio, 1973	Kanam	Kenya	6.05		Sanders et al., 2010	76.2665	8	3.25	333.8	0.261921	4.5	0	0	112.177	5							17.2406	0.30504
Elephantidae	Palaeoloxodon jolensis	Saegusa and Gilbert, 2009; Zhang, 2020	Natodomeri	Sudan	0.13	0.13	Manthi et al., 2019	208.108	21	6	666	0.189189	1.6	4.2	7	109.2	2							32.34	0.916166
Elephantidae	Palaeoloxodon recki ileretensis	Saegusa and Gilbert, 2009; Zhang, 2020	Koobi Fora (KBS)	Kenya	1.7	1.87 - 1.53	Bobe et al., 2011	149.213	16	5.10714	439.143	0.243495	2.01429	3.64286	5.35714	118.147	9	-0.3	Cerling et al., 1999	-5.26821	Levin et al., 2011	46	Soil d13C, Levin et al., 2011	33.7127	0.805482
Elephantidae	Palaeoloxodon recki recki	Saegusa and Gilbert, 2009; Zhang, 2020	Kanjera/Homa Mountain	Kenya	0.5	0.5	Sanders et al., 2010	174.64	17	5.33333	443.083	0.245854	2	3.5	7	118.873	5	1.79	Plummer et al., 2009	-1.00828	Plummer et al., 1999	75	Soil d13C, Plummer et al., 1999	23.5225	0.845114
Elephantidae	Palaeoloxodon recki recki	Saegusa and Gilbert, 2009; Zhang, 2020	Koobi Fora (Okote)	Kenya	1.46	1.53 - 1.38	Bobe et al., 2011	182.882		5.25	425.425	0.248626	1.83333	2.95	7	120.2	5	-3.4	Cerling et al., 1999	-4.09375	Levin et al., 2011	55	Soil d13C, Levin et al., 2011	27.9013	0.833616
Elephantidae	Palaeoloxodon recki recki	Saegusa and Gilbert, 2009; Zhang, 2020	Nariokotome MB, Nackukui (West Turkana)	Kenya	1	1.3 - 0.7	Bobe et al., 2011	184.915	15	6.1	484.8	0.201333	1.7	2.5	5.25	118.073	5			-4.504	Levin et al., 2011	60	Soil d13C, Levin et al., 2011	25.2538	0.965044
Elephantidae	Palaeoloxodon recki recki	Saegusa and Gilbert, 2009; Zhang, 2020	Olduvai Beds III-IV	Tanzania	0.875	1.15 - 0.6	Sanders et al., 2010	171.451	15.8	5.5	483.863	0.20575	1.675	3.6375	5.84286	119.492	15			-2.69	Plummer et al., 1999	67.5	Soil d13C, Plummer et al., 1999	25.3907	0.996141
Elephantidae	Primelephas korotorensis	Sanders et al., 2010	Chemeron (Tugen Hills)	Kenya	4.7	5.3 - 4	Sanders et al., 2010	74.7874	7.66667	3.25	317.15	0.331537	5	0	0	99.6	1			-8	Kingston et al., 1994	30	Soil d13C, Kingston et al., 1994	20.0002	0.766801
Elephantidae	Primelephas korotorensis	Sanders et al., 2010	Kanam	Kenya	6.05	6.05	Sanders et al., 2010	63.4785		3	292.8						0							17.2406	0.30504
Elephantidae	Primelephas korotorensis	Sanders et al., 2010	Lothagam, Nawata	Kenya	6.9	7.4 - 5.0	Sanders et al., 2010	65.6707	7	3.3125	295.094	0.376823	4.25	2.5	1	119.2	4	-1.6	Uno et al., 2011	-5.04737	Cerling et al., 2003	50	Soil d13C, Cerling et al., 2003	17.8582	0.739321
Elephantidae	Primelephas korotorensis	Sanders et al., 2010	Lukeino (Tugen Hills)	Kenya	5.9	6.2 - 5.6	Sanders et al., 2010	62.4431	8.5	4	396	0.333041	4.05	4.8		104.169	8			-7.1	Plummer et al., 1999	30	d13C, Plummer et al., 1999	17.8068	0.992296
Elephantidae	Primelephas korotorensis	Sanders et al., 2010	Manonga, Ibole Member	Tanzania	5.25	5.5 - 5.0	Sanders et al., 2010	59.6303	7	3.16667	298.667	0.348578	5.2	0	0	105.629	7							19.1769	0.805844
Elephantidae	Primelephas korotorensis	Sanders et al., 2010	Oluka FM	Uganda	6.8	8.0 - 5.5	Sanders et al., 2010									106.65	2								0.443021
Deinotheriidae	Prodeinotherium hobleyi	Sanders et al., 2010	Alengerr	Kenya	13.2		Sanders et al., 2010		2	2				0	0	91.6	1								0.436109
Deinotheriidae	Prodeinotherium hobleyi	Sanders et al., 2010	Arongo Uyoma	Kenya	17.8		Sanders et al., 2010		2	2				0	0	88.3583	4								0.483614
Deinotheriidae	Prodeinotherium hobleyi	Sanders et al., 2010	Buluk	Kenya	17.3	17.3	Sanders et al., 2010	53.7118	2	2	127.16			0	0	94.1	6	-10.3333	Cerling et al., 1999	-6.4	Peppe et al., 2023	18.1	phytoliths, Kinyanjui et al., 2017		0.37443
Deinotheriidae	Prodeinotherium hobleyi	Sanders et al., 2010	Fort Ternan	Kenya	13.95	14.0 - 13.9	Sanders et al., 2010		2	2				0	0	93.2	1	-10.4	Cerling et al., 1999	-11.8917	Cerling et al., 1991	54	palynology, Bonnefille, 1984		0.55929
Deinotheriidae	Prodeinotherium hobleyi	Sanders et al., 2010	Kalodirr	Kenya	17		Sanders et al., 2010		2	2				0	0	102.8	1					9.8	phytoliths, Kinyanjui et al., 2017		0.37443
Deinotheriidae	Prodeinotherium hobleyi	Sanders et al., 2010	Karungu	Kenya	17.8		Sanders et al., 2010	59.6505	2	2	110.85		3.65	0	0	95.1667	6			-5.8	Peppe et al., 2023	2	phytoliths, Kinyanjui et al., 2017		0.483614
Deinotheriidae	Prodeinotherium hobleyi	Sanders et al., 2010	Koru	Kenya	19.5	21 - 19	Sanders et al., 2010	65.2308	2	2	130			0	0	99.3	1					11	phytoliths, Kinyanjui et al., 2017		0.023952
Deinotheriidae	Prodeinotherium hobleyi	Sanders et al., 2010	Lothidok	Kenya	17.7	17.9 - 17.5	Sanders et al., 2010	61.1205	2	2							0
Deinotheriidae	Prodeinotherium hobleyi	Sanders et al., 2010	Maboko	Kenya	15	15	Sanders et al., 2010	51.2698	2	2	126		3.5	0	0	98.1	2	-11.1667	Cerling et al., 1999						0.503866
Deinotheriidae	Prodeinotherium hobleyi	Sanders et al., 2010	Moroto II	Uganda	21.2		Sanders et al., 2010	64.1	2	2				0	0	93	1			-6.6	Peppe et al., 2023	42.3	phytoliths, Kinyanjui et al., 2017		0.0755205
Deinotheriidae	Prodeinotherium hobleyi	Sanders et al., 2010	Napak	Uganda	20	21-19	Sanders et al., 2010		2	2				0	0	102.25	2			-10.4	Peppe et al., 2023	6	phytoliths, Kinyanjui et al., 2017		0.0755205
Deinotheriidae	Prodeinotherium hobleyi	Sanders et al., 2010	Ngorora	Kenya	12.2	13.0 - 8.5	Sanders et al., 2010	66.6667	2	2				0	0	85	1					16.6	palynology, Jacobs and Kabuye, 1987; Jacobs and Winkler, 1992; Rasmussen et al., 2017		0.518217
Deinotheriidae	Prodeinotherium hobleyi	Sanders et al., 2010	Rusinga	Kenya	17.8	17.8	Sanders et al., 2010	58.0708	2	2	118.2		3.65	0	0	91.1895	19					15	Soil d13C, Uno et al., 2016		0.483614
Deinotheriidae	Prodeinotherium hobleyi	Sanders et al., 2010	Samburu Hills	Kenya	17	19.2 - 15.0	Sanders et al., 2010	57.0847	2	2	138.8			0	0	86.75	4
Deinotheriidae	Prodeinotherium sp.	Sanders et al., 2010	Losodok/Nakwai	Kenya	25.75		Sanders et al., 2010	62.753	2	2	106.733		3	0	0	96.39	5
Gomphotheriidae	Progomphotherium maraisi	Sanders et al., 2010	Moroto II	Uganda	21.2		Sanders et al., 2010	62.2514	3	3	155.7	0.479156	4.65	0	0	124.175	4			-6.6	Peppe et al., 2023	42.3	phytoliths, Kinyanjui et al., 2017		0.0755205
Gomphotheriidae	Protanancus macinnesi	Sanders et al., 2010	Alengerr	Kenya	13.2		Sanders et al., 2010	73.0645								103.2	2								0.436109
Gomphotheriidae	Protanancus macinnesi	Sanders et al., 2010	Fort Ternan	Kenya	13.95	14.0 - 13.9	Sanders et al., 2010	74.3284	4	3	201	0.589552	5.2	0	0	106.6	2			-11.8917	Cerling et al., 1991	54	palynology, Bonnefille, 1984		0.55929
Gomphotheriidae	Protanancus macinnesi	Sanders et al., 2010	Kalodirr	Kenya	17		Sanders et al., 2010	65.8284	4	3	202.8	0.522929		3.65	0.25	105.567	3					9.8	phytoliths, Kinyanjui et al., 2017		0.37443
Gomphotheriidae	Protanancus macinnesi	Sanders et al., 2010	Kipsaraman (Tugen Hills)	Kenya	15.5	15.5	Sanders et al., 2010	66.8189	4	3	225.6	0.565256	4.8	0	0	107.642	4			-6.3	Kingston et al., 1994	40	Soil d13C, Kingston et al., 1994		0.45617
Gomphotheriidae	Protanancus macinnesi	Sanders et al., 2010	Maboko	Kenya	15	15	Sanders et al., 2010	74.1434	4.6	3	208.38	0.504523	5.575	2.26667	0.5	106.925	12								0.503866
Stegodontidae	Stegodon kaisensis	Sanders et al., 2010	Kaiso/Kazinga	Uganda	5	5	Sanders et al., 2010	60.0646	7	3.5			5	0	0	105.85	3							18.87	0.866616
Stegodontidae	Stegodon kaisensis	Sanders et al., 2010	Mpesida	Kenya	6.3		Sanders et al., 2010	58.5294									0			-7.64667	Kingston et al., 2002	32	Soil d13C, Kingston et al, 2002	16.262	0.499024
Stegodontidae	Stegodon kaisensis	Sanders et al., 2010	Nkondo FM	Uganda	5	5	Sanders et al., 2010	59.6404	7	3.75	375.375	0.277964	4.06667	3.13333	1.04167	102.893	7					14.841	palynology, Lukaye, 2009	18.455	0.866616
Stegodontidae	Stegodon kaisensis	Sanders et al., 2010	Warwire FM	Uganda	3.25	3.5 - 3.0	Sanders et al., 2010	64.9383	8	3.625	371.944	0.269198	3.23333	2.93333	1.58333	106.8	3					17.036	palynology, Lukaye, 2009	22.4962	0.712823
Elephantidae	Stegotetrabelodon orbus	Sanders et al., 2010	Lothagam, Nawata	Kenya	6.9	7.4 - 5.0	Sanders et al., 2010	60.1069	6.57143	2.8125	273.256	0.393757	5.27143	0	0	118.072	10	-2.3	Uno et al., 2011	-5.04737	Cerling et al., 2003	50	Soil d13C, Cerling et al., 2003	17.8582	0.739321
Elephantidae	Stegotetrabelodon orbus	Sanders et al., 2010	Manonga, Ibole Member	Tanzania	5.25	5.5 - 5.0	Sanders et al., 2010	63.4843		3		0.346356	5.2	0	0	106.2	1							19.1769	0.805844
Elephantidae	Stegotetrabelodon sp.	Sanders et al., 2010	Mpesida (Tugen Hills)	Kenya	6.3		Sanders et al., 2010	65.1393		3			5.4	0	0	105.9	1			-7.64667	Kingston et al., 2002	32	Soil d13C, Kingston et al, 2002	16.262	0.499024
Elephantidae	Stegotetrabelodon sp.	Sanders et al., 2010	Oluka FM	Uganda	6.8	8.0 - 5.5	Sanders et al., 2010	69.6078	8	3	306	0.314216	6.4	0	0	114.9	1								0.443021
Gomphotheriidae	Tetralophodon sp.	Sanders et al., 2010	Kakara FM	Uganda	9.25	11.0 - 8.0	Sanders et al., 2010	68.53	6	3	305.3	0.310396	6.35	0	0	105.725	2								0.381016
Gomphotheriidae	Tetralophodon sp.	Sanders et al., 2010	Samburu Hills, Namurungule	Kenya	9.5	9.5	Sanders et al., 2010	60.0665	6	3	357.6	0.395083	6.35	0	0	102.558	6	-8.1	Cerling et al., 1999; Uno et al., 2011						0.294874
References
D. Barboni, G. M. Ashley, M. Dominiguez-Rodrigo, H. T. Brunn, A. Z. P. Mabulla, E. Baquedano, Quaternary Research 74, 344-354 (2010)
R. Bobe, A. K. Behrensmeyer, M. Leakey, E. Mbua, Evolutionary Anthropology 20, 256 (2011).
R. Bonnefille, in The Evolution of the East Asian Environment, Vol. 2. Palaeobotany, Palaeozoology, and Palaeoanthropolog, R.O. Whyte, Ed. (University of Hong Kong, 1984), pp. 579–612.
T. M. Brncic, K. J. Willis, D. J. Harris, R. Washington, Phil. Trans. R. Soc. B 362, 229–242 (2007).
F. H. Brown, R. B. Jicha,R. E. Leakey, Journal of African Earth Sciences 114, 74-77 (2016).
T. E. Cerling, J. M. Harris, M. G. Leakey, Oecologia 120, 364-374 (1999).
T. E. Cerling, J. M. Harris, M. G. Leakey, in Lothagam: The Dawn of Humanity in Eastern Africa Vol. 1, M. G. Leakey, J. M. Harris, Eds. (Columbia, 2003), pp. 605-624.
T. E. Cerling, J. Quade, S. H. Ambrose, N. E. Sikes, J. Hum. Evol. 21, 295-306 (1991).
P. B. deMenocal, Science 270, 53–59 (1995).
P. B. deMenocal, F. H. Brown, in The Evolution of Neogene Terrestrial Ecosystems in Europe, Hominid Evolution and Climatic Change in the Europe, vol. 1, J. Agusti, L. Rook, P. Andrews, Eds. (Cambridge University Press, New York, 1999), pp. 23-54.
A. Du, J. R. Robinson, J. Rowan, I. A. Lazagabaster, A. K. Behrensmeyer, Review of Palaeobotany and Palynology 261, 41-52 (2019).
L. Gillson, Ecological Complexity 1, 281–298 (2014).
B. F. Jacobs, C. H. S Kabuye, J. Hum. Evol. 16, 147-155 (1987).
B. F. Jacobs, D. A. Winkler, Palaeogeography, Palaeoclimatology, Palaeoecology 99, 31-40 (1992).
J. D. Kingston, B. F. Jacobs, A. Hill, A. Deino, J. Hum. Evol. 42, 95–116 (2002).
R. Kinyanjui, D. Peppe, L. MacLatchy, J. Kingston, S. Cote, S. Driese, D. Fox, B. Jacobs, T. Lehmann, W. Lukens, J. Rossie, K. Mcnulty, GSA Annual Meeting in Seattle, Washington, USA – 2017, paper no. 39-2, 10.1130/abs/2017AM-302390 (2017).
N. E. Levin, Integrated Earth Data Applications. doi: 10.1594/IEDA/100231 (2013).
J. M. Lukaye, Search and Discovery Article 50169, Adapted from oral presentation at AAPG International Conference and Exhibition(Cape Town, South Africa, 2009).
V. J. Maglio, Trans. Am. Phil. Soc. 63, 1-149 (1973).
F. Manthi, W. J. Sanders, J. M. Plavcan, T. E. Cerling, F. H. Brown, Journal of Mammalian Evolution 27, 483-495 (2020).
Peppe, D.J, Cote, S.M, Deino, A.L., Fox, D.L., Kingston, J.D., Kinyanjui, R.N., Lukens, W.E., MacLatchy, L.M., Novello, A., Strömberg, C.A.E., Driese, S.G., Garret, N.D., Hillis, K.R., Jacobs, B.F., Jenkins, K.E.H., Kityo, R.M., Lehmann, T., Manthi, F.K., Mbua, E.N., Michel, L.A., Miller, E.R., Mugume, A.T., Muteti, S.N., Nengo, I.O., Oginga, K.O., Phelps, S.R., Polissar, P., Rossie, J.B., Steven…
M. Pickford, Annales de Paléontologie 87, 99-117 (2001).
T. Plummer, L. C. Bishop, P. Ditchfield, J. Hicks, J. Hum. Evol. 36, 151-170 (1999).
C. Rasmussen, B. Reichenbacher, O. Lenz, M. Altner, S. B. R. Penk, J. Prieto, D. Brüsch, Geol. Mag. 154, 24–56 (2017).
H. Saegusa, W. H. Gilbert, in Homo erectus in Africa: Pleistocene Evidence from the Middle Awash, Ethiopia (The Middle Awash Series), W. H.Gilbert, Ed. (University of California Press, 2009), pp. 193-201.
W. J. Sanders, in Paleontology and Geology of Laetoli: Human Evolution in Context, T.Harrison, Ed. (Springer, 2011), pp. 233-262.
W. J. Sanders, Journal of Human Evolution 140, 102547 (2020).
W. J. Sanders, E. Gheerbrant, J. M. Harris, H. Saegusa, C. Delmer, in Cenozoic Mammals of Africa, L. Werdelin, W. J. Sanders, Eds. (University of California Press, 2010), pp. 124-146.
K. T. Uno, T. E. Cerling, J. M. Harris, Y. Kunimatsu, M. G. Leakey, M. Nakatsukasa, H. Nakaya, Proc. Natl. Acad. Sci. USA 108, 6509-6514 (2011).
K. T. Uno, P. J. Polissar, K. E. Jackson, P. B. Proc. Natl. Acad. Sci. USA 113, 6355–6363 (2016).
J. G. Wynn, J. Human Evol. 39, 411–432 (2000).

## Sheet: Supplementary Data 3
Family	sp.	Locality	Country	Age (Ma)	Age range (Ma)	Specimen	Tooth	Crown length	Crown width	Crown height	Hypsodonty	Hypsodonty*100	Nr. of lamellae	Lamellar frequency (LF)	Enamel thickness	Plicae amplitude	Plicae frequency (1 cm)	Mean loph distance	Loph distance / crown width	LF*W
Gomphotheriidae	Afrochoerodon kisumuensis	Cheparawa (Kipsaraman)	Kenya	15.5	15.5	BAR 219'99	M3 (dext.) in skull	125.2	67.8	49.6	0.731563	73.1563	4	3	4.5	0	0			203.4
Gomphotheriidae	Afrochoerodon kisumuensis	Cheparawa (Kipsaraman)	Kenya	15.5	15.5	BAR 219'99	M3 (sin.) in skull	122.4	65.2	46	0.705521	70.5521	4		4.9	0	0
Gomphotheriidae	Afrochoerodon kisumuensis	Kipsaraman	Kenya	15.5	15.5	KNM-TH 27694	M3 (dext.)	127.7	72.5	42	0.57931	57.931	4	3.5				35	0.482759	253.75
Gomphotheriidae	Afrochoerodon kisumuensis	Kipsaraman	Kenya	15.5	15.5	KNM-TH 19384	M3 (sin.)	103.2	59.4	42.3	0.712121	71.2121	4	3				33.1	0.557239	178.2
Gomphotheriidae	Afrochoerodon kisumuensis	Maboko	Kenya	15	15	NHMUK PV M 15542	m3 (dext.)	132.6	61.4				4	3	4.9	0	0			184.2
Gomphotheriidae	Afrochoerodon kisumuensis	Maboko	Kenya	15	15	NHMUK PV M 15531	M3 (sin.)	158.2	72	45.6	0.633333	63.3333	4	3	5					216
Gomphotheriidae	Afrochoerodon kisumuensis	Maboko	Kenya	15	15	NHMUK PV M 15292	M3 (dext.)	124.6	65.6	50.4	0.768293	76.8293	4	3.5				31	0.472561	229.6
Gomphotheriidae	Afrochoerodon kisumuensis	Maboko	Kenya	15	15	NHMUK PV M 15524 (holotype)	M3 (dext.)	117.8	71.3	46.7	0.654979	65.4979	3	3	5.9	0	0	33	0.462833	213.9
Gomphotheriidae	Afrochoerodon kisumuensis	Maboko	Kenya	15	15	NHMUK PV M 15529	M3 (dext.)	132	64.5	48.3	0.748837	74.8837	4	3						193.5
Gomphotheriidae	Afrochoerodon kisumuensis	Maboko	Kenya	15	15	NHMUK PV M 15524 (holotype)	M3 (sin.)	119	71.3					3	6	7.4	1			213.9
Gomphotheriidae	Anancus kenyensis	Kanam	Kenya	6.05	6.05	NHMUK PV M 15404 (paratype)	M3 (dext.)		94.2	59.2	0.62845	62.845							0.487017
Gomphotheriidae	Anancus kenyensis	Kanam	Kenya	6.05	6.05	NHMUK PV M 15403	M3 (sin.)		90.9	63.8	0.70187	70.187
Gomphotheriidae	Anancus kenyensis	Lemudong'o (Narok)	Kenya	6.05	6.05	KNM-NK 59933	m3 (dext.) in mandible	182.4	73.1				5	3	4.6	6.3	2	34.6	0.473324	219.3
Gomphotheriidae	Anancus kenyensis	Lemudong'o (Narok)	Kenya	6.05	6.05	KNM-NK 41502	m3 (sin.) in dentary	171.7	70.5	50.7	0.719149	71.9149	5	3	4.8	0	0	35.3	0.500709	211.5
Gomphotheriidae	Anancus kenyensis	Lothagam	Kenya	6.2	7.4 - 5.0	KNM-LT 341 A	m3? (dext.)	117.3	64	36.7	0.74	74		4						256
Gomphotheriidae	Anancus kenyensis	Lothagam	Kenya	6.2	7.4 - 5.0	KNM-LT 341 B	M3? (dext.)	[96,5]	70.4	45.4	0.74	74						32.4	0.460227
Gomphotheriidae	Anancus kenyensis	Lukeino	Kenya	5.9	6.2 - 5.2	KNM-LU 1023	M3 (dext.)		81.9	47	0.573871	57.3871	5	3	4.6	6.7	3			245.7
Gomphotheriidae	Anancus kenyensis	Lukeino	Kenya	5.9	6.2 - 5.2	KNM-LU 532	M3 (dext.)	156.3	72.2	45.4	0.75	75	5	3.5						252.7
Gomphotheriidae	Anancus kenyensis	Lukeino	Kenya	5.9	6.2 - 5.3	KNM-LU 981	M3 (dext.)	160.3	73.2	46.8	0.763	76.3	5					31.85	0.435109
Gomphotheriidae	Anancus kenyensis	Lukeino	Kenya	5.9	6.2 - 5.3	KNM-LU 57	m3 (dext.) in mandible fragment	195.3	76.6	48.1	0.627937	62.7937	5	3	5					229.8
Gomphotheriidae	Anancus kenyensis	Lukeino	Kenya	5.9	6.2 - 5.4	KNM-LU 57	M3 (dext.) in maxilla	172.4	80.5	42.8	0.531677		5	3	6			35.5	0.440994	241.5
Gomphotheriidae	Anancus kenyensis	Lukeino	Kenya	5.9	6.2 - 5.4	KNM-LU 975	M3 (dext.) in skull	169.6	75.9	38.8	0.511199		5	3.5	4.3	6.2	2.5	31.575	0.416008	265.65
Gomphotheriidae	Anancus kenyensis	Lukeino	Kenya	5.9	6.2 - 5.5	KNM-LU 1024	m3 (sin.)	189.4	80.6	54.1	0.671216	67.1216	5	3				31.45	0.390199	241.8
Gomphotheriidae	Anancus kenyensis	Lukeino	Kenya	5.9	6.2 - 5.5	KNM-LU 57	m3 (sin.) in mandible fragment	192.2	74.6	48.4	0.648794	64.8794	5	3	5					223.8
Gomphotheriidae	Anancus kenyensis	Manonga Valley, Ibole	Tanzania	5.25	5.5 - 5.0	WM 335/06	M3? (dext.)	[138]	[67.7]				5	3
Gomphotheriidae	Anancus kenyensis	Manonga Valley, Ibole	Tanzania	5.25	5.5 - 5.0	WM 148/94	m3 (sin.)	163.8	75.6				5	3.5	5	6.7	1.25			264.6
Gomphotheriidae	Anancus kenyensis	Mpesida	Kenya	6.3	6.3	KNM-MP 183	m3 (sin.) in dentary		73.4	54.6	0.743869	74.3869		3	6.5	0	0			220.2
Gomphotheriidae	Anancus kenyensis	Nkondo FM, loc. NK 44	Uganda	5	5	NK 438'86	M3 (dext.)		73	61.1	0.836986	83.6986		3				34.95	0.478767	219
Gomphotheriidae	Anancus ultimus	Chemeron	Kenya	4.5	5.0 - 4.0	KNM-BC 33	M3 (sin.)	173.5	78.6	50.3	0.639949	63.9949	6	3.25	4	6.8	3			255.45
Gomphotheriidae	Anancus ultimus	Chemeron	Kenya	4.5	5.0 - 4.0	KNM-BC 401	m3 (sin.) in mandible fragment	196	76.9	48.2	0.626788	62.6788	5	3	5.3					230.7
Gomphotheriidae	Anancus ultimus	Chemeron	Kenya	4.5	5.0 - 4.0	KNM-BC 1748	m3 (dext.)		76.3				5	3	5.4	7	2			228.9
Gomphotheriidae	Anancus ultimus	Chemeron	Kenya	4.5	5.0 - 4.0	KNM-BC 383 B	m3 (dext.)		82.9	64.3	0.775633	77.5633		3						248.7
Gomphotheriidae	Anancus ultimus	Chemeron	Kenya	4.5	5.0 - 4.0	KNM-BC 1655	m3 (sin.) in dentary	203.7	78.4	53.4	0.681122	68.1122	6	3.5	5.1	0	0	31.275	0.398916	274.4
Gomphotheriidae	Anancus ultimus	Kanapoi	Kenya	4.15	4.2 - 4.1	KNM-KP 410 A	m3 (dext.) in mandible	219	78.7	67.9	0.86277	86.277	7	3	5.1	6.4	1.5	34.6667	0.440491	236.1
Gomphotheriidae	Anancus ultimus	Kanapoi	Kenya	4.15	4.2 - 4.1	KNM-KP 58744	m3 (dext.) in mandible	232	84.6				7	3	5.4	10	1.5			253.8
Gomphotheriidae	Anancus ultimus	Kanapoi	Kenya	4.15	4.2 - 4.1	KNM-KP 58744	m3 (sin.) in mandible	234	83.5				7	3	5.4					250.5
Gomphotheriidae	Archaeobelodon sp.	Buluk	Kenya	17.3	18.0 - 17.2	KNM-WS 81	m3 (dext.)		66.4	40.7	0.612952	61.2952
Gomphotheriidae	Archaeobelodon sp.	Buluk	Kenya	17.3	18.0 - 17.2	KNM-WS 21	M3 (dext.)	123.8	60.6	42.4	0.69967	69.967	4
Gomphotheriidae	Archaeobelodon sp.	Buluk	Kenya	17.3	18.0 - 17.2	KNM-WS 12660	m3 (sin.) in mandible	169.5	70.8	45.9	0.648305	64.8305	4	3	6	0	0			212.4
Gomphotheriidae	Archaeobelodon sp.	Buluk	Kenya	17.3	18.0 - 17.2	KNM-WS 12660	M3 (sin.) in skull	152.9	70.7	41.1	0.58133	58.133	4	3	5.6	0	0			212.1
Gomphotheriidae	Archaeobelodon sp.	Buluk	Kenya	17.3	18.0 - 17.2	KNM-WS 12660	M3 (sin.) in skull	145.8	72.6	49.2	0.677686	67.7686	4	3	5.7	0	0	31.4	0.432507	217.8
Gomphotheriidae	Archaeobelodon sp.	Rusinga	Kenya	17.8	17.8	NHMUK PV M 15300	m3 (dext.)	146.4	61.2	37.2	0.607843	60.7843	4	3	5.4	0	0	37.4	0.611111	183.6
Gomphotheriidae	Archaeobelodon sp.	Rusinga	Kenya	17.8	17.8	NHMUK PV M 15318	M3 (dext.)	144.3	66.7	43.2	0.647676	64.7676	4	3	5.3	0	0	39.55	0.592954	200.1
Gomphotheriidae	Archaeobelodon sp.	Baragoi (Nachola)	Kenya	15.5	15.5	KNM-BG 41806	m3 (dext.)	168.1	71.7	53.6	0.747559	74.7559	4	2.5	5.3	0	0			179.25
Gomphotheriidae	Archaeobelodon sp.	Baragoi (Nachola)	Kenya	15.5	15.5	KNM-BG 41809	M3 (dext.)	146.4	77.6	52.5	0.676546	67.6546	3	2.5	5.9	0	0	41.9	0.539948	194
Gomphotheriidae	Archaeobelodon sp.	Baragoi (Nachola)	Kenya	15.5	15.5	KNM-BG 41804	m3 (dext.)		73.5	47.3	0.643537	64.3537	4	2.5	5.7	0	0	47.3	0.643537	183.75
Gomphotheriidae	Archaeobelodon sp.	Baragoi (Nachola)	Kenya	15.5	15.5	KNM-BG 41878	M3 (dext.)	105.1	61.2	36.4	0.594771	59.4771	4	4	5.5	0	0	28.85	0.471405	244.8
Gomphotheriidae	Archaeobelodon sp.	Baragoi (Nachola)	Kenya	15.5	15.5	KNM-BG 41877	m3 (dext.) in dentary fragm.	127	54.3	36	0.662983	66.2983	4	3	5.4	0	0	33.2333	0.612032	162.9
Gomphotheriidae	Archaeobelodon sp.	Baragoi (Nachola)	Kenya	15.5	15.5	KNM-BG 41808	m3 (sin.)		78						5.9	0	0
Gomphotheriidae	Archaeobelodon sp.	Baragoi (Nachola)	Kenya	15.5	15.5	KNM-BG 41582	M3 (sin.)	148.3	78.3	55.9	0.713921	71.3921	4	2.5	5.7	0	0			195.75
Gomphotheriidae	Archaeobelodon sp.	Baragoi (Nachola)	Kenya	15.5	15.5	KNM-BG 41803	m3 (sin.)	115.9	54.9	37.8	0.688525	68.8525	4	3	5.8	0	0			164.7
Gomphotheriidae	Progomphotherium maraisi	Karungu	Kenya	17.8	17.8	NHM M 15038	m3 (dext.)		70.3					3	6.2	0	0	40.45	0.575391	210.9
Gomphotheriidae	Progomphotherium maraisi	Karungu	Kenya	17.8	17.8	KNM-KA 7586	m3 (dext.)	105.2	72.7	42.3	0.581843	58.1843	3		5.3	0	0
Gomphotheriidae	Progomphotherium maraisi	Karungu	Kenya	17.8	17.8	KNM-KA 18963	M3 (sin.)		68.5	44.9	0.655474	65.5474
Gomphotheriidae	Cherolophodon ngorora	Fort Ternan	Kenya	13.95	14.0 - 13.9	KNM-FT 3835	m3 (sin.)	139.3	63.6	47.9	0.753145	75.3145	4	4				36.75	0.57783	254.4
Gomphotheriidae	Cherolophodon ngorora	Fort Ternan	Kenya	13.95	14.0 - 13.9	KNM-FT 2758	M3 (sin.)	135.1	69				4					29.6	0.428986
Gomphotheriidae	Cherolophodon ngorora	Nakali	Kenya	9.85	9.9 - 9.8	KNM-NA 268	M3 (dext.)		66.7	56.5	0.847076	84.7076
Gomphotheriidae	Cherolophodon ngorora	Nakali	Kenya	9.85	9.9 - 9.8	KNM-NA 258	m3 (sin.)		61.2	56	0.915033	91.5033
Gomphotheriidae	Cherolophodon ngorora	Ngorora A-C	Kenya	12.2	11.0 - 13.0	KNM-BN 2081	m3 (dext.) in dentary	170.1	75.4	65.9	0.874005	87.4005	4	3	4.7	5.8	2	41	0.543767	226.2
Gomphotheriidae	Cherolophodon ngorora	Ngorora A-C	Kenya	12.2	11.0 - 13.0	KNM-BN 113	M3 (sin.)	148.2	67.1	60.1	0.895678	89.5678	4	3	4.3	0	0			201.3
Gomphotheriidae	Cherolophodon ngorora	Ngorora D-E	Kenya	10.5	10.5	KNM-BN 115	m3 (dext.)		80					3	4.9	5.6	2.5			240
Gomphotheriidae	Cherolophodon ngorora	Ngorora D-E	Kenya	10.5	10.5	KNM-BN 577 (type)	M3 (sin.) in maxilla fragm.	147.9	88	66.3			4	3	4.7	0	0	41	0.465909	264
Gomphotheriidae	Cherolophodon ngorora	Ngorora D-E	Kenya	10.5	10.5	KNM-BN 2023	m3? (sin.) posterior fragment		61.4	54.3	0.884365	88.4365
Deinotheriidae	Deinotherium bozasi	Chemeron	Kenya	3.6	5.5 - 1.6	KNM-TH 49749	m3 (dext.)	79.1	69.6	39.4	0.566092	56.6092	2
Deinotheriidae	Deinotherium bozasi	Chemeron	Kenya	3.6	5.5 - 1.6	KNM-TH 37484	m3 (dext.)	98.9	85.8	42.6	0.496503	49.6503	2
Deinotheriidae	Deinotherium bozasi	Chemeron	Kenya	3.6	5.5 - 1.6	KNM-TH 49752	M3 (dext.)	84.7	84	48.7	0.579762	57.9762	2
Deinotheriidae	Deinotherium bozasi	Chemeron	Kenya	3.6	5.5 - 1.6	KNM-TH 49759	m3 (dext.)	93.8	78.6	44.3	0.563613	56.3613	2
Deinotheriidae	Deinotherium bozasi	Chemeron	Kenya	3.6	5.5 - 1.6	KNM-BC 1573	m3 (sin.), damaged	93.7	87.5	49.7	0.568	56.8	2
Deinotheriidae	Deinotherium bozasi	Chemeron	Kenya	3.6	5.5 - 1.6	KNM-TH 37485	m3 (sin.)	80.1	63.5	28.9	0.455118	45.5118	2
Deinotheriidae	Deinotherium bozasi	Chemeron	Kenya	3.6	5.5 - 1.6	KNM-TH 19062	M3 (dext.), anterior loph		92.5				2
Deinotheriidae	Deinotherium bozasi	Kanam	Kenya	6.05	6.05	NHMUK PV M 15399	m2 (sin.)	85.6	77.3	42.2	0.545925	54.5925	2	2	5.8	0	0			154.6
Deinotheriidae	Deinotherium bozasi	Kanam	Kenya	6.05	6.05	NHMUK PV M 106354	M2/M3 (dext.)		89.1	55.6	0.624018	62.4018	2	2						178.2
Deinotheriidae	Deinotherium bozasi	Kanapoi	Kenya	4.15	4.2 - 4.1	KNM-KP 401	M3 (sin.)	95.3	99
Deinotheriidae	Deinotherium bozasi	Kanapoi	Kenya	4.15	4.2 - 4.1	KNM-KP 30152	m3 (sin.)	89.6	82.2	45.4	0.552311	55.2311
Deinotheriidae	Deinotherium bozasi	Kanapoi	Kenya	4.15	4.2 - 4.1	KNM-KP 401	M2 (sin.)	92.5	93.2	45.2	0.484979	48.4979
Deinotheriidae	Deinotherium bozasi	Koobi Fora KBS	Kenya	1.7	1.87 - 1.53	KNM-ER 357 A-B	M2-M3 (dext.) in maxilla fragment	88.4	96.2
Deinotheriidae	Deinotherium bozasi	Koobi Fora KBS	Kenya	1.7	1.87 - 1.53	KNM-ER 46040 B	m3	110.5	100
Deinotheriidae	Deinotherium bozasi	Koobi Fora KBS	Kenya	1.7	1.87 - 1.53	KNM-ER 4300 C	m3 (dext.)	105.6	95.5				2	2						191
Deinotheriidae	Deinotherium bozasi	Koobi Fora KBS	Kenya	1.7	1.87 - 1.53	KNM-ER 4300 A	M3 (dext.)	101.4	99.7
Deinotheriidae	Deinotherium bozasi	Koobi Fora KBS	Kenya	1.7	1.87 - 1.53	KNM-ER 1081	M3 (dext.) in skull	111	118.1				2	2		0	0			236.2
Deinotheriidae	Deinotherium bozasi	Koobi Fora KBS	Kenya	1.7	1.87 - 1.53	KNM-ER 1081	M3 (sin.) in skull	109.8	125.2	79.5	0.634984	63.4984	2	2	6.3	0	0			250.4
Deinotheriidae	Deinotherium bozasi	Koobi Fora, Upper Burgi	Kenya	2.62	3.36 - 1.87	KNM-ER 2273 E	M1 (dext.)	109.3	82.5	42.4	0.513939	51.3939
Deinotheriidae	Deinotherium bozasi	Koobi Fora, Upper Burgi	Kenya	2.62	3.36 - 1.87	KNM-ER 2273 D	M1 (sin.)	113.4	80.1	54.5	0.6804	68.04
Deinotheriidae	Deinotherium bozasi	Lomekwi	Kenya	3.1	3.44 - 2.6	KNM-WT 16722	M3 (dext.)?		99.9	55.2	0.552553	55.2553
Deinotheriidae	Deinotherium bozasi	Olduvai Bed II	Tanzania	1.425	1.7 - 1.15	NHMUK PV M 14118	M3 (sin.)	91.1	96.2	42.6	0.442827	44.2827	2	2						192.4
Deinotheriidae	Deinotherium bozasi	Olduvai Bed II	Tanzania	1.425	1.7 - 1.15	NHMUK PV M 14119	m3 (sin.)	95.6	85.1	44.6	0.524089	52.4089	2	2						170.2
Deinotheriidae	Deinotherium bozasi	Olduvai Bed II	Tanzania	1.425	1.7 - 1.15	NHMUK PV M 14117	M2 (sin.)	100.4	97.2	55.4	0.569959	56.9959	2	2	5.2	0	0			194.4
Deinotheriidae	Deinotherium bozasi	Olduvai Bed II	Tanzania	1.425	1.7 - 1.15	OLD/62 F. 1080	m2 (sin.)	102.7	84.8	52.3	0.616745	61.6745	2	2	5.3	0	0			169.6
Deinotheriidae	Deinotherium bozasi	Olduvai Bed II	Tanzania	1.425	1.7 - 1.15	OLD/62 F. 845	m2 (dext.)	102.8	85.6	52	0.607477	60.7477	2	2	5.3	0	0			171.2
Deinotheriidae	Deinotherium bozasi	Samburu Hills	Kenya	9.5	9.5	KNM-SH 12304 B	m3 (sin.)	75.1	71	39	0.549296	54.9296	2
Deinotheriidae	Deinotherium bozasi	Samburu Hills	Kenya	9.5	9.5	KNM-SH 12304 A	m2 (sin.)	75.2	61.8	38.7	0.626214	62.6214	2
Deinotheriidae	Deinotherium bozasi	Ngorora	Kenya			KNM-BN 106	m2 (sin.) fragm.	78.9	70.6	32.1	0.454674	45.4674	2	2						141.2
Deinotheriidae	Deinotherium bozasi	Upper Laetoli Beds	Tanzania	3.74	3.8 - 3.5	M.B.Ma.15142	M3 (sin.)	99.9	102.3	52.8	0.516129	51.6129	2	2	5.5					204.6
Deinotheriidae	Deinotherium bozasi	Upper Lomekwi	Kenya	2.5	2.6 - 2.33	KNM-WT 16721	M2 (dext.)	111.3	111.2	53.8	0.483813	48.3813	2	2						222.4
Elephantidae	Elephas ekorensis	Kanapoi	Kenya	4.15	4.2 - 4.1	KNM-KP 30471	m3 (sin.) in dentary	282	92	91.9	0.998913	99.8913	13	4	3.4	0	0	24.15	0.2625	368
Elephantidae	Elephas recki atavus	Koobi Fora KBS	Kenya	1.7	1.87 - 1.53	KNM-ER 2137	m3 (dext.)	[255,5]	88.1					3.5	2.2	5.5	4.5			308.35
Elephantidae	Elephas recki atavus	Koobi Fora KBS	Kenya	1.7	1.87 - 1.53	KNM-ER 1305	m3 (sin.)	258.5	83.2					4.5	2.1	4	5.5	25.325	0.304387	374.4
Elephantidae	Elephas recki atavus	Koobi Fora Upper Burgi	Kenya	1.94	2.0 - 1.88	KNM-ER 4305	M3 (sin.)	260	112.7				14	5.5	2.3	3.5	4	19.5	0.173026	619.85
Elephantidae	Elephas recki atavus	Koobi Fora Upper Burgi	Kenya	1.94	2.0 - 1.88	KNM-ER 4306	M3 (sin.)	252	86	121.3	1.41047	141.047	14	5.5	2.8					473
Elephantidae	Elephas recki atavus	Koobi Fora, area 102 below 102 T IV	Kenya	1.94	2.0 - 1.88	KNM-ER 5711	M3 (sin.) in skull	321.5	113	162.4	1.43717	143.717	19	5.5	2.7					621.5
Elephantidae	Elephas recki atavus	Nyabusosi FM	Uganda	1.5	1.5	no nr. (in exhibition)	M3 (dext.)	320	123	170.9	1.38943	138.943	14	5	2.9					615
Elephantidae	Elephas recki atavus	Olduvai Bed II	Tanzania	1.425	1.7 - 1.15	OLD/41 F. 3046	M3 (dext.)		88.6	136	1.53499	153.499		6	2.3			18.3	0.206546	531.6
Elephantidae	Elephas recki atavus	Olduvai Bed II	Tanzania	1.425	1.7 - 1.15	OLD/41 F. 3660	m3 (sin.)	[270]	95.8	138	1.4405	144.05		4.25	2.5	5.7	3.5	23.8143	0.248583	407.15
Elephantidae	Elephas recki atavus	Olduvai Bed II	Tanzania	1.425	1.7 - 1.15	OLD/60 F. 90	m3 (sin.) fragment with 3 lamellae		81.1	114.7	1.4143	141.43						18.4	0.22688
Elephantidae	Elephas recki atavus	Olduvai Bed II	Tanzania	1.425	1.7 - 1.15	OLD/63 F. 156	M3 (dext.) anterior part with 6 lamellae		81.1					5	1.8	3.2	4.5	21.2	0.261406	405.5
Elephantidae	Elephas recki atavus	Olduvai Bed II	Tanzania	1.425	1.7 - 1.15	OLD/57 F. 1294	M3 (dext.)		98.9					5	2.9	3.9	3.5	19.95	0.201719	494.5
Elephantidae	Elephas recki atavus	Olduvai Bed II	Tanzania	1.425	1.7 - 1.15	OLD/57 F. 346	m3 (sin.)		83.3	109.9	1.31933	131.933		5.5	2.9			18.1	0.217287	458.15
Elephantidae	Elephas recki brumpti	Koobi Fora, Lokochot/Tulu Bor	Kenya	3.12	3.6 - 2.63	KNM-ER 3190 B	m3 (dext.)		80.3	83.6	1.0411	104.11		4.5	2.4	3.7	4.5			361.35
Elephantidae	Elephas recki brumpti	Koobi Fora, Lokochot/Tulu Bor	Kenya	3.12	3.6 - 2.63	KNM-ER 4309 A	M3 (dext.)	[187,6]	98.1	101.7	1.0367	103.67		4.25	2.3	3.5	4.5			416.925
Elephantidae	Elephas recki brumpti	Koobi Fora, Lokochot/Tulu Bor	Kenya	3.12	3.6 - 2.63	KNM-ER 352 B	m3 (sin.)		80.8	97.8	1.2104	121.04	12	4	2.6	3.5	5			323.2
Elephantidae	Elephas recki brumpti	Koobi Fora, Lokochot/Tulu Bor	Kenya	3.12	3.6 - 2.63	KNM-ER 3190 A	m3 sin.)	279?	80.9	83	1.02596	102.596	14	4.5	2.5	3.5	4			364.05
Elephantidae	Elephas recki brumpti	Koobi Fora, Lokochot/Tulu Bor	Kenya	3.12	3.6 - 2.63	KNM-ER 2894	M3 (sin.)		107.4	106.4	0.990689	99.0689		3	3.6	3.9	3			322.2
Elephantidae	Elephas recki brumpti	Koobi Fora, Lokochot/Tulu Bor	Kenya	3.12	3.6 - 2.63	KNM-ER 2894	M3 (sin.)		118	124	1.05085	105.085		3	3.6	0	0			354
Elephantidae	Elephas recki brumpti	Koobi Fora, Lokochot/Tulu Bor	Kenya	3.12	3.6 - 2.63	KNM-ER 6096	M3 (dext.) in skull	225	91.2					4	3.6	4.1	4?			364.8
Elephantidae	Elephas recki brumpti	Koobi Fora, Lokochot/Tulu Bor	Kenya	3.12	3.6 - 2.63	KNM-ER 2893	m3 (sin.) fragment with 3 unworn central lamellae		87.9	96.6	1.09898	109.898
Elephantidae	Elephas recki brumpti	Koobi Fora, Lokochot/Tulu Bor	Kenya	3.12	3.6 - 2.63	KNM-ER 5810	m3 (sin.) posterior fragm.		95.6	95.4	0.997908	99.7908		4.5						430.2
Elephantidae	Elephas recki brumpti	Koobi Fora, Lokochot/Tulu Bor	Kenya	3.12	3.6 - 2.63	KNM-ER 4109	M3 (dext.)		96	103.3	1.07604	107.604		5	3.4	3.9	3			480																16	13.4	13.4
Elephantidae	Elephas recki brumpti	Koobi Fora, Lokochot/Tulu Bor	Kenya	3.12	3.6 - 2.63	KNM-ER 17180	m3 (sin.)	293	95.7	103.8	1.08464	108.464	10	4.5	3.7					430.65																16	16	13.5	13.5
Elephantidae	Elephas recki brumpti	Lomekwi	Kenya	3.1	3.44 - 2.6	KNM-WT 16457	M3 (dext.)		85.4	97.3	1.13934	113.934		4				24.3333	0.284934	341.6
Elephantidae	Elephas recki brumpti	Lomekwi	Kenya	3.1	3.44 - 2.6	KNM-WT 16457	M3 (sin.)		88.8	99.5	1.1205	112.05		4	3.1					355.2
Elephantidae	Elephas recki brumpti	Lomekwi	Kenya	3.1	3.44 - 2.6	KNM-WT 38865	M3 (dext.)	217.6	84.2				10	4	3.2	4.5	3			336.8
Elephantidae	Elephas recki brumpti	Lomekwi	Kenya	3.1	3.44 - 2.6	KNM-WT 16009	m3 (sin.)							4.5	3	4.1	2
Elephantidae	Elephas recki brumpti	Lomekwi	Kenya	3.1	3.44 - 2.6	KNM-WT 38953	m3 (sin.)	291.1	72	82.8	1.15	115	13	5.6	3	4	3.25			403.2
Elephantidae	Elephas recki brumpti	Lomekwi	Kenya	3.1	3.44 - 2.6	KNM-WT 16387	M3 (sin.) in palate		93.7					4	2.9	0	0	28	0.298826	374.8
Elephantidae	Elephas recki brumpti	Lomekwi	Kenya	3.1	3.44 - 2.6	KNM-WT 69449	m3 (dext.) in dentary		85.2					4.5	3.2	4.3	3			383.4
Elephantidae	Elephas recki shungurensis	Chemeron	Kenya	2.625	2.85 - 2.40	KNM-BC 30	M3 (dext.)		80.4	86.5	1.07587	107.587						22.95	0.285448
Elephantidae	Elephas recki shungurensis	Chemeron	Kenya	2.625	2.85 - 2.40	KNM-TH 19314	M3 (dext.)	224	92.3					5	2.6	4.3	4.5			461.5
Elephantidae	Elephas recki shungurensis	Chemeron	Kenya	2.625	2.85 - 2.40	KNM-TH 32834	m3 (dext.)		82.8					5	2.5	3.4	4.5			414
Elephantidae	Elephas recki shungurensis	Chemeron	Kenya	2.625	2.85 - 2.40	KNM-TH 48408	M3 (dext.)		91.6	101	1.10262	110.262		5						458
Elephantidae	Elephas recki shungurensis	Chemeron	Kenya	2.625	2.85 - 2.40	KNM-TH 48414	M3 (sin.)	238.5	87.4	105.5	1.20709	120.709		4	3.6	0	0			349.6
Elephantidae	Elephas recki shungurensis	Koobi Fora, Upper Burgi	Kenya	2.62	3.36 - 1.87	KNM-ER 4906 B	M3 (dext.)		97	97.7	1.00722	100.722		5.5	2.8	3	5			533.5
Elephantidae	Elephas recki shungurensis	Koobi Fora, Upper Burgi	Kenya	2.62	3.36 - 1.87	KNM-ER 4906 A	M3 (sin.)	[208]	91.3	91.9	1.00657	100.657	13	5.5	2.4	3.4	4.5	21.62	0.236802	502.15
Elephantidae	Elephas recki shungurensis	Koobi Fora, Upper Burgi	Kenya	2.62	3.36 - 1.87	KNM-ER 5255	m3 (sin.) in mandible	256	73.2	82.7	1.12978	112.978	14	5.5						402.6
Elephantidae	Elephas recki shungurensis	Koobi Fora, Upper Burgi	Kenya	2.62	3.36 - 1.87	KNM-ER 4115 A	m3 (sin.), fragmentary							4	3.1	4.4	4
Elephantidae	Elephas recki shungurensis	Koobi Fora, Upper Burgi	Kenya	2.62	3.36 - 1.87	KNM-ER 4110	m3 (sin.)		88.5	111.7	1.26215	126.215		5.5				20.8333	0.235405	486.75
Elephantidae	Elephas recki shungurensis	Koobi Fora, Upper Burgi	Kenya	2.62	3.36 - 1.87	ER 1300	M3				1.38	138
Elephantidae	Elephas recki shungurensis	Koobi Fora, Upper Burgi	Kenya	2.62	3.36 - 1.87	ER 1616	M3				1.2	120
Elephantidae	Elephas recki shungurensis	Koobi Fora, Upper Burgi	Kenya	2.62	3.36 - 1.87	ER 75 FS 1449	M3				1.34	134
Elephantidae	Elephas recki shungurensis	Koobi Fora, Upper Burgi	Kenya	2.62	3.36 - 1.87	ER 1301	M3				1.38	138
Elephantidae	Elephas recki shungurensis	Upper Lomekwi	Kenya	2.5	2.6 - 2.33	KNM-WT 16687	M3 (sin.)		91.5	130.2	1.42295	142.295			2.9
Elephantidae	Elephas recki shungurensis	Upper Lomekwi	Kenya	2.5	2.6 - 2.33	KNM-WT 16679	M3 (dext.)	241.4	90.6	119.1	1.31457	131.457	12	5	2.8	0	0			453
Elephantidae	Elephas recki shungurensis	Upper Lomekwi	Kenya	2.5	2.6 - 2.33	KNM-WT 16234	m3 (dext.)							5	2.8	3	0
Elephantidae	Elephas recki shungurensis	Upper Lomekwi	Kenya	2.5	2.6 - 2.33	KNM-WT 16169	m3 (dext.) in mandible	211.7	65.6	72.7	1.10823	110.823	12	5						328
Elephantidae	Elephas recki shungurensis	Upper Lomekwi	Kenya	2.5	2.6 - 2.33	KNM-WT 16230	m3 (sin.)		75.5	110.1	1.45828	145.828		5						377.5
Elephantidae	Elephas recki shungurensis	Upper Lomekwi	Kenya	2.5	2.6 - 2.33	KNM-WT 39243	M3 (dext.)		98.7	124.5	1.2614	126.14		4	3.1					394.8
Elephantidae	Elephas recki shungurensis	Upper Lomekwi	Kenya	2.5	2.6 - 2.33	KNM-WT 38956	M3 (sin.)	245.3	84.1	116.8	1.38882	138.882	14	4.5	2.9	0	0			378.45
Elephantidae	Elephas recki shungurensis	Upper Lomekwi	Kenya	2.5	2.6 - 2.33	KNM-WT 39246	M3 (dext.)		95.5	116.3	1.2178	121.78		5	3.1	0	0	18	0.188482	477.5
Mammutidae	Eozygodon morotoensis	Meswa Bridge	Kenya	22.5	23.0 - 22.0	KNM-ME 7545	M3 (dext.)	105.3	71.5	36.7	0.513287	51.3287	3	3	2.5			30.75	0.43007	214.5
Mammutidae	Eozygodon morotoensis	Meswa Bridge	Kenya	22.5	23.0 - 22.0	KNM-ME 7547	m3 (dext.)	121.9	67.8	39.3	0.579646	57.9646	3	3	3.2			31.6	0.466077	203.4
Mammutidae	Eozygodon morotoensis	Meswa Bridge	Kenya	22.5	23.0 - 22.0	KNM-ME 17	M3 (sin.)	111.5	71.9	36.6	0.50904	50.904	3	3				31.3	0.435327	215.7
Mammutidae	Eozygodon morotoensis	Moroto II	Uganda	21.2	21.2	no nr. (cast in exhibition)	m3 (sin.)	115.9	65.2	46.5	0.71319	71.319	4	4				30.5	0.467791	260.8
Gomphotheriidae	Gomphotherium sp.	Mfwangano	Kenya	17.4	17.8 - 17	KNM-MW 17252	M3 (sin.)	108	65.3	41.2	0.630934	63.0934	3	3						195.9
Gomphotheriidae	Gomphotherium sp.	Mwiti	Kenya	19.5	21 - 19	KNM-MI 1	M3 (dext.) in palate	132.8	77.7	51.5	0.662806	66.2806	3	3				37	0.47619	233.1
Gomphotheriidae	Gomphotherium sp.	Songhor	Kenya	19.5	21 - 19	KNM-SO 37979	M3 (sin.)	112.2	56.4	42	0.744681	74.4681	4	4				29.2	0.51773	225.6
Mammutidae	Losodokodon losodokius	Nakwai	Kenya	25.75	25.75	KNM-NW 58580	M3 (sin.)		52.3	39.4	0.753346	75.3346	3	3	3	0	0			156.9
Elephantidae	Loxodonta adaurora adaurora	Kanapoi	Kenya	4.15	4.2 - 4.1	KNM-KP 358 A	m3 (dext.)	281.5	100.1				11	3.5	3.4	4.1	3	27.6	0.275724	350.35
Elephantidae	Loxodonta adaurora adaurora	Kanapoi	Kenya	4.15	4.2 - 4.1	KNM-KP 358 A	M3 (dext.)	241.5	107.2	88.4	0.824627	82.4627	11	3.5	3.5	4.1		29	0.270522	375.2
Elephantidae	Loxodonta adaurora adaurora	Kanapoi	Kenya	4.15	4.2 - 4.1	KNM-ER 407	m3 (dext.)		103.2	99.8	0.967054	96.7054	11	3.5	3.5	4.5	1.5			361.2
Elephantidae	Loxodonta adaurora adaurora	Kanapoi	Kenya	4.15	4.2 - 4.1	KNM-KP 30188	M3 (dext.)		104.2					3	3.6	4.4	1.5			312.6
Elephantidae	Loxodonta adaurora adaurora	Kanapoi	Kenya	4.15	4.2 - 4.1	KNM-KP 383	M3 (dext.)	269	116.4	114.6	0.984536	98.4536	10	3						349.2
Elephantidae	Loxodonta adaurora adaurora	Kanapoi	Kenya	4.15	4.2 - 4.1	KNM-KP 30204	M3 (sin.)	243.5	110.4	96.6	0.875	87.5	9	3	3.8	4.2	3			331.2
Elephantidae	Loxodonta adaurora adaurora	Kanapoi	Kenya	4.15	4.2 - 4.1	KNM-KP 30596	M3 (sin.)		117.2	99.4	0.848123	84.8123	8	3	3.5	4.8	3.5			351.6
Elephantidae	Loxodonta adaurora adaurora	Kanapoi	Kenya	4.15	4.2 - 4.1	KNM-KP 383	m3 (sin.)	252	124.9	119.1	0.953563	95.3563	9	3	3.7				0.290287	374.7
Elephantidae	Loxodonta adaurora adaurora	Kanapoi	Kenya	4.15	4.2 - 4.1	KNM-KP 383	M3 (sin.)	287	114.2	116.3	1.01839	101.839	11	3						342.6
Elephantidae	Loxodonta adaurora adaurora	Koobi Fora, Moiti/Lokochot	Kenya	3.65	3.97 - 3.44	KNM-ER 346	M3 (sin.)		98.2	104.9	1.06823	106.823	9	4	3.3	4.5	3.5			392.8
Elephantidae	Loxodonta adaurora adaurora	Koobi Fora, Moiti/Lokochot	Kenya	3.65	3.97 - 3.44	KNM-ER 3201	m3 (dext.)		101.3					3	4	5.6	0.75	28.625	0.286824	303.9
Elephantidae	Loxodonta adaurora adaurora	Koobi Fora, Moiti/Lokochot	Kenya	3.65	3.97 - 3.44	KNM-ER 3201	m3 (sin.)		99.8					3.5	3.7	5.9	0.75	23.5	0.29375	349.3
Elephantidae	Loxodonta adaurora adaurora	Lomekwi	Kenya	3.1	3.44 - 2.6	KNM-WT 16470	m3 (sin.) in mandible		80						4.3	2.5	0.75	21.1	0.26375
Elephantidae	Loxodonta adaurora adaurora	Lomekwi	Kenya	3.1	3.44 - 2.6	KNM-WT 38941	m3 (dext.) in dentary							3.5	4	0	0
Elephantidae	Loxodonta adaurora adaurora	Lomekwi	Kenya	3.1	3.44 - 2.6	KNM-WT 38948	m3 (sin.) in mandible		80					4	3.2	4.3	3.3	25	0.3125
Elephantidae	Loxodonta adaurora adaurora	Lomekwi	Kenya	3.1	3.44 - 2.6	KNM-WT 38957	m3 (dext.) in mandible		97	97.9	1.00928	100.928		4.25	3.1	4.9	2.5			412.25
Elephantidae	Loxodonta adaurora kararae	Koobi Fora, Upper Burgi	Kenya	2.62	3.36 - 1.87	KNM-ER 1298	m3 (dext.) posterior fragment with 4 lamellae	not measured
Elephantidae	Loxodonta adaurora kararae	Koobi Fora, Upper Burgi	Kenya	2.62	3.36 - 1.87	KNM-ER 338	m3 (dext.)	[219]	84.7	77.6	0.916175	91.6175	10	4.5	3.8	0	0	21.6	0.255018	381.15
Elephantidae	Loxodonta adaurora kararae	Koobi Fora, Upper Burgi	Kenya	2.62	3.36 - 1.87	KNM-ER 347	M3 (dext.) in skull	213	87.6	92.2	1.05251	105.251	11	4.5	3.3	0	0	25.4	0.289954	394.2
Elephantidae	Loxodonta adaurora kararae	Koobi Fora, Upper Burgi	Kenya	2.62	3.36 - 1.87	KNM-ER 347	M3 (sin.) in skull	210	87				11	4.5	3.4	0	0			391.5
Elephantidae	Loxodonta africana	Kabinda	D.R.Congo	0	0	R.G.18498	M3 (sin.)	300	89.1	146.7	1.64646	164.646	12	3.5	2.7	0	0	28.1	0.315376	311.85
Elephantidae	Loxodonta africana	Kanjera	Kenya	0.5	0.5	KNM-KJ 448	M3 (dext.)	165.2	60.4	88.5	1.46523	146.523	11	5.5	2.6	0	0			332.2
Elephantidae	Loxodonta cf. exoptata	Warwire FM	Uganda	3.25	3.5 - 3.0	NK 181'86	M3 (dext.)	276.9	106.9	128.4	1.20112	120.112	11	4	3.6	0	0	25.3667	0.237293	427.6
Elephantidae	Loxodonta cookei	Lukeino	Kenya	5.9	6.2 - 5.6	KNM-LU 526	m3 (dext.)		88.7					4	5					354.8
Elephantidae	Loxodonta cookei	Lukeino	Kenya	5.9	6.2 - 5.6	KNM-TH 37521	M3 (dext.)	196.9	90.3				7	3	4.4	0	0	33.8	0.374308	270.9
Elephantidae	Loxodonta cookei	Lukeino	Kenya	5.9	6.2 - 5.6	KNM-LU 67	m3 (dext.) in mandible fragment	216	85.7				8	4	3.6	0	0	24	0.280047	342.8
Elephantidae	Loxodonta cookei	Lukeino	Kenya	5.9	6.2 - 5.6	KNM-BC 917	M3				0.81	81
Elephantidae	Loxodonta cookei	Nkondo FM	Uganda	5	5	no nr.? (in exhibition)	M3 (dext.)		89.5	73	0.815642	81.5642		3.5	4.1	0	0			313.25
Elephantidae	Loxodonta cookei	Nkondo FM	Uganda	5	5	NK 496'89	m3 (dext.) anterior part		94.7						4.6	0	0	27.85	0.294087
Elephantidae	Loxodonta cookei	Nkondo FM	Uganda	5	5	NK 62'89	M3 (sin.)	196.9	86.1	70	0.813008	81.3008	7	4	4	0	0	26.5	0.307782	344.4
Elephantidae	Loxodonta cookei	Nkondo FM	Uganda	5	5	no nr.? (in exhibition)	m3 (sin.)		83.7	71.8	0.857826	85.7826						28.5	0.340502
Elephantidae	Loxodonta cookei	Nkondo FM	Uganda	5	5	NK 439'86	M3 (sin.)		99.7	88.5	0.887663	88.7663		3.5	4.4	0	0	33.2	0.332999	348.95
Elephantidae	Loxodonta cyclotis	unknown loc.	D.R.Congo	0	0	R.G.22371 (Z9a)	M3 (dext.)	290	80.8	145.1	1.79579	179.579	11	4	2.6	0	0	26.08	0.322772	323.2
Elephantidae	Loxodonta cyclotis	unknown loc.	D.R.Congo	0	0	R.G.22371 (Z9b)	M3 (sin.)	300	79.4	137.4	1.73048	173.048	11	3.75	2.8	0	0	25.34	0.319144	297.75
Elephantidae	Loxodonta cyclotis	Lukala	D.R.Congo	0	0	R.G.3818 A	m3? (sin.) posterior part		46.9	84.2	1.79531	179.531		5	2.2	0	0			234.5
Elephantidae	Loxodonta exoptata	Koobi Fora, Lokochot/Tulu Bor	Kenya	3.12	3.6 - 2.63	KNM-ER 3200 B	M2 (dext.)	[206,8]	91.6					4	2.9	3.9	4			366.4
Elephantidae	Loxodonta exoptata	Koobi Fora, Lokochot/Tulu Bor	Kenya	3.12	3.6 - 2.63	KNM-ER 3200 A	M2 (sin.)	[207,2]	89.5					4	3	3.7	4.5			358
Elephantidae	Loxodonta exoptata	Koobi Fora, Lokochot/Tulu Bor	Kenya	3.12	3.6 - 2.63	KNM-ER 3187	m3 (dext.)		83.1	96.2	1.15764	115.764		4	3.7					332.4
Elephantidae	Loxodonta exoptata	Koobi Fora, Lokochot/Tulu Bor	Kenya	3.12	3.6 - 2.63	KNM-ER 294	M3 (sin.) posterior fragment		77.8	80.6	1.03599	103.599
Elephantidae	Loxodonta exoptata	Laetoli, Lower Laetoli Beds	Tanzania	4.05	4.3 - 3.8	EP 983/16 B	M3 (dext.)	270	87.8	91.3	1.03986	103.986	11	4.25	3.6	0	0			373.15
Elephantidae	Loxodonta exoptata	Laetoli, Lower Laetoli Beds	Tanzania	4.05	4.3 - 3.8	EP 029/99	M3 (dext.)		88.5	85.6					3.6	0	0	22.6	0.255367
Elephantidae	Loxodonta exoptata	Laetoli, Upper Laetoli Beds	Tanzania	3.74	3.8 - 3.5	M.B.Ma.13756	m3 (sin.)	188.8	83.2					4.5	3.1					374.4
Elephantidae	Loxodonta exoptata	Laetoli, Upper Laetoli Beds	Tanzania	3.74	3.8 - 3.5	EP 029/99	M3 (dext.)		88.5	85.6					3.6	0	0
Elephantidae	Loxodonta exoptata	Laetoli, Upper Laetoli Beds	Tanzania	3.74	3.8 - 3.5	EP 1618/00	M3 (dext.)	310	102.9	130.9	1.27211	127.211	12	4	3.7			22.96	0.223129	411.6
Elephantidae	Loxodonta exoptata	Laetoli, Upper Laetoli Beds	Tanzania	3.74	3.8 - 3.5	EP 519/98	m3 (sin.)	182.3	72.4	75.3	1.04006	104.006		5	3.7	0	0			362
Elephantidae	Loxodonta exoptata	Laetoli, Upper Laetoli Beds	Tanzania	3.74	3.8 - 3.5	EP 234/16	m3 (sin.)	265	88.8				11	4.5	3.6	0	0	22	0.247748	399.6
Elephantidae	Loxodonta exoptata	Laetoli, Upper Laetoli Beds	Tanzania	3.74	3.8 - 3.5	EP 1023/00	M3? (sin.) posterior fragment with 4 lamellae		79.3	98.8	1.2459	124.59			3.3	0	0
Elephantidae	Loxodonta exoptata	Laetoli, Upper Laetoli Beds	Tanzania	3.74	3.8 - 3.5	EP 2295/00	M3? fragment with 4 lamellae		88.9					5	3.9	0	0	21.0667	0.23697	444.5
Elephantidae	Loxodonta exoptata	Laetoli, Upper Laetoli Beds	Tanzania	3.74	3.8 - 3.5	M.B.Ma.13809	m3 (sin.)		85.8	78.3				4.5	3					386.1
Elephantidae	Loxodonta exoptata	Laetoli, Upper Laetoli Beds	Tanzania	3.74	3.8 - 3.5	M.B.Ma.13808	M3 (sin.) anterior part								2.8	3.5	4
Elephantidae	Loxodonta exoptata	Laetoli, Upper Ndolaya Beds	Tanzania	2.66	2.7 - 2.6	M.B.Ma.13759	m3 (sin.) posterior fragm		85.5	108.4	1.26784	126.784
Elephantidae	Loxodonta exoptata	Laetoli, Upper Ndolaya Beds	Tanzania	2.66	2.7 - 2.6	M.B.Ma.13755	m3 (dext.) in mandible	[211] (est. 278)	90.6	106.5	1.1755	117.55	12	4.5	2.6	3.2	5			407.7
Elephantidae	Mammuthus subplanifrons	Kanam	Kenya	6.05	6.05	NHMUK PV M 15409a	M3 (dext.)	211	103.8	55.3	0.532755	53.2755	8	3	4.4	0	0	31.1	0.299615	311.4
Elephantidae	Mammuthus subplanifrons	Kanam	Kenya	6.05	6.05	NMHL M 15410	M3 (sin.)	221	116.4	77.8	0.668385	66.8385	8	3	4.5	0	0	26.1	0.224227	349.2
Elephantidae	Mammuthus subplanifrons	Kanam	Kenya	6.05	6.05	NHMUK PV M 15417	m3 (sin.)	186.5	85.2	92.6	1.08685	108.685	8	4	3.5	0	0			340.8
Elephantidae	Mammuthus subplanifrons	Kanam	Kenya	6.05	6.05	NHMUK PV M 15411	m3 (sin.)							3	5.6	0	0
Elephantidae	Palaeoloxodon jolensis	Natodomeri	Sudan	0.13	0.13	KNM-WT 59676	M3 (sin.)	414	111	231	2.08108	208.108	21	6	1.6	4.2	7	21	0.189189	666
Elephantidae	Palaeoloxodon recki ileretensis	Koobi Fora KBS	Kenya	1.7	1.87 - 1.53	KNM-ER 299	M3 (dext.)		92.4	137.3	1.48593	148.593		4.5	2	4	6		0	415.8
Elephantidae	Palaeoloxodon recki ileretensis	Koobi Fora KBS	Kenya	1.7	1.87 - 1.53	KNM-ER 972 B	M3 (sin.)	272	84.7	147.7	1.7438	174.38		5	2	3	6		0	423.5
Elephantidae	Palaeoloxodon recki ileretensis	Koobi Fora KBS	Kenya	1.7	1.87 - 1.53	KNM-ER 1302 B	M3 (sin.)		94.8	128.5	1.35549	135.549		5	2	3.9	5	23.875	0.251846	474
Elephantidae	Palaeoloxodon recki ileretensis	Koobi Fora KBS	Kenya	1.7	1.87 - 1.53	KNM-ER 1302 A	m3 (sin.)		88.8	125	1.40766	140.766		5	2	4.7	5	22.2	0.25	444
Elephantidae	Palaeoloxodon recki ileretensis	Koobi Fora KBS	Kenya	1.7	1.87 - 1.53	KNM-ER 343 C	M3 (sin.)	300	83.8	123	1.46778	146.778	16	5.75	1.8	3	4.5	19.16	0.22864	481.85
Elephantidae	Palaeoloxodon recki ileretensis	Koobi Fora KBS	Kenya	1.7	1.87 - 1.53	KNM-ER 341	m3 (dext.) in mandible		68.7					5.5	2.3	3	5			377.85
Elephantidae	Palaeoloxodon recki recki	Kanjera	Kenya	0.5	0.5	NHMUK PV M 11977	M3 (dext.)		83.8					5.5	2.4			21.16	0.252506	460.9
Elephantidae	Palaeoloxodon recki recki	Kanjera	Kenya	0.5	0.5	NHMUK PV M 15418	M3 (sin.)	[249]	90.3	157.7	1.7464	174.64		4.5	1.6	3.5	7	21.6	0.239203	406.35
Elephantidae	Palaeoloxodon recki recki	Kanjera	Kenya	0.5	0.5	NHMUK PV M 11978	m3 (sin.) in dentary	313	77				17	6						462
Elephantidae	Palaeoloxodon recki recki	Koobi Fora, Okote	Kenya	1.46	1.53 - 1.38	KNM-ER 300	m3 (dext.)		85.7					5.5	1.8	2.8	7	20.8	0.242707	471.35
Elephantidae	Palaeoloxodon recki recki	Koobi Fora, Okote	Kenya	1.46	1.53 - 1.38	KNM-ER 1583	M3 (dext.)	[244]	75.9	137	1.80501	180.501		5	1.9	3.1		19.32	0.254545	379.5
Elephantidae	Palaeoloxodon recki recki	Koobi Fora, Okote	Kenya	1.46	1.53 - 1.38	KNM-ER 1313	m3 (dext.) fragment with 2 anterior lamellae in dentary		95	176	1.85263	185.263			1.8
Elephantidae	Palaeoloxodon recki recki	Nachukui	Kenya	1	1.3 - 0.7	KNM-WT 14503	m2-m3 (sin.) in mandible		80	144.1	1.80125	180.125		6					0.248626	480
Elephantidae	Palaeoloxodon recki recki	Nachukui	Kenya	1	1.3 - 0.7	KNM-WT 4387	m3?		69.6
Elephantidae	Palaeoloxodon recki recki	Nachukui	Kenya	1	1.3 - 0.7	KNM-WT 39248	M3 (dext.)	[216,9]	81.6	154.8	1.89706	189.706		6	1.7					489.6
Elephantidae	Palaeoloxodon recki recki	Nachukui	Kenya	1	1.3 - 0.7	KNM-WT 38952	M3 (dext).	250.5	70	145	2.07143	207.143	15	6	1.5	2.5	5	14	0.2
Elephantidae	Palaeoloxodon recki recki	Nachukui	Kenya	1	1.3 - 0.7	KNM-WT 38952	M3 (sin).		70	145	2.21333	221.333		6	1.9	2.5
Elephantidae	Palaeoloxodon recki recki	Nachukui	Kenya	1	1.3 - 0.7	KNM-WT 38952	m3 (sin.)		75	166	1.98246	198.246		6.5	1.7	2.5	5.5	15.2	0.202667
Elephantidae	Palaeoloxodon recki recki	Olduvai III-IV	Tanzania	0.875	1.15 - 0.6	M.B.Ma.13778	m3 (dext.)		62.7	124.3	1.69451	169.451		5	1.5	3.4	7			313.5
Elephantidae	Palaeoloxodon recki recki	Olduvai III-IV	Tanzania	0.875	1.15 - 0.6	M.B.Ma.13628	m3 (dext.) in mandible		72.4	120.4	1.66298	166.298		5					0.201333	362
Elephantidae	Palaeoloxodon recki recki	Olduvai III-IV	Tanzania	0.875	1.15 - 0.6	M.B.Ma.13723	m3 (sin.)	[246]	91.7	152.8	1.6663	166.63		4.5	1.4	2.3	7			412.65
Elephantidae	Palaeoloxodon recki recki	Olduvai III-IV	Tanzania	0.875	1.15 - 0.6	M.B.Ma.13725	m3 (sin.) in mandible	287	94.3	158,3 (est)					1.8	3.5
Elephantidae	Palaeoloxodon recki recki	Olduvai III-IV	Tanzania	0.875	1.15 - 0.6	M.B.Ma.13714 (lectotype)	m3 (sin.) in mandible	282	87.5	145.5	1.66286	166.286	14	5.5						481.25
Elephantidae	Palaeoloxodon recki recki	Olduvai III-IV	Tanzania	0.875	1.15 - 0.6	M.B.Ma.13732	m3 (sin.) posterior fragment		85.4	146	1.7096	170.96
Elephantidae	Palaeoloxodon recki recki	Olduvai III-IV	Tanzania	0.875	1.15 - 0.6	NHMUK PV M 15419	M3 (dext.)	305	93.5	154.3	1.65027	165.027	17		1.6	3.6	6.7
Elephantidae	Palaeoloxodon recki recki	Olduvai III-IV	Tanzania	0.875	1.15 - 0.6	OLD/62 JK2	m3 (dext.) in mandible	330	88.6	152.4	1.72009	172.009	16	6	2.2	4	4.5	17.9375	0.202455	531.6
Elephantidae	Palaeoloxodon recki recki	Olduvai III-IV	Tanzania	0.875	1.15 - 0.6	OLD/62 JK2	m3 (sin.) in mandible	330	87.9	155.6	1.77019	177.019	15	6	1.7	4	5	18.375	0.209044	527.4
Elephantidae	Palaeoloxodon recki recki	Olduvai III-IV	Tanzania	0.875	1.15 - 0.6	NHMUK PV M 14694	m3 (dext.)	347	93.7	177.2	1.89114	189.114	17	6	1.6	4.2	4.7			562.2
Elephantidae	Palaeoloxodon recki recki	Olduvai III-IV	Tanzania	0.875	1.15 - 0.6	NHMUK PV M 14694	m3 (sin.)		89.8	154.2	1.71715	171.715		6	1.6	4.1	6			538.8
Elephantidae	Primelephas korotorensis	Chemeron	Kenya	4.7	5.3 - 4	KNM-BC 45	m3 (dext.)		87.8	88.6	1.00911	100.911		4						351.2
Elephantidae	Primelephas korotorensis	Chemeron	Kenya	4.7	5.3 - 4	KNM-BC 377	M3 (sin.)	248	108.9	50.9	0.467401	46.7401	8	3				34.75	0.3191	326.7
Elephantidae	Primelephas korotorensis	Chemeron	Kenya	4.7	5.3 - 4	KNM-BC 378	m3 (sin.) in dentary	245	97.9	75.1	0.767109	76.7109	8	3	5.1	0	0	33.675	0.343973	293.7
Elephantidae	Primelephas korotorensis	Kanam	Kenya	6.05	6.05	KNM-KE 229	M3 posterior fragm. with 5 lamellae		99.5	62.9	0.632161	63.2161		3						298.5
Elephantidae	Primelephas korotorensis	Kanam	Kenya	6.05	6.05	KNM-KC 88	M3? posterior fragm. with 4 lamellae		95.7	61	0.637409	63.7409		3						287.1
Elephantidae	Primelephas korotorensis	Lothagam	Kenya	6.9	7.4 - 5.0	KNM-LT 358	M3 (dext.)	167.4	88.3	59.5	0.673839	67.3839	6
Elephantidae	Primelephas korotorensis	Lothagam	Kenya	6.9	7.4 - 5.0	KNM-LT 23785	M3 (dext.)		87.9	63.3	0.720137	72.0137						30.5	0.346985
Elephantidae	Primelephas korotorensis	Lothagam	Kenya	6.9	7.4 - 5.0	KNM-LT 377	m3 (dext.), posterior 2 lophs		84.6	59.5	0.70331	70.331						34.5	0.407801
Elephantidae	Primelephas korotorensis	Lothagam	Kenya	6.9	7.4 - 5.0	KNM-LT 358	m3 (sin.)		80.2	52.2	0.650873	65.0873		3.5						280.7
Elephantidae	Primelephas korotorensis	Lothagam	Kenya	6.9	7.4 - 5.0	KNM-LT 358	M3 (sin.)	167	87.3	51.4	0.588774	58.8774	6	3.25				37	0.423826	283.725
Elephantidae	Primelephas korotorensis	Lothagam	Kenya	6.9	7.4 - 5.0	KNM-LT 351 (holotype)	M3 (sin.)	210.5	96.7	56.2	0.581179	58.1179	7	3	4.4	2.5	1.25			290.1
Elephantidae	Primelephas korotorensis	Lothagam	Kenya	6.9	7.4 - 5.0	KNM-LT 351 (holotype)	m3 (sin.)	250	93.1	63.2	0.67884	67.884	9	3.5	4.1	2.5	0.75	30.6	0.328679	325.85
Elephantidae	Primelephas korotorensis	Lukeino	Kenya	5.9	6.2 - 5.6	KNM-LU 59	M3 (dext.)		82.8	37.4	0.451691	45.1691			3.6	4.8		26.8667	0.324477
Elephantidae	Primelephas korotorensis	Lukeino	Kenya	5.9	6.2 - 5.6	KNM-TH 15581	m3 (dext.) posterior part with 4 lamellae		96.7	73.1	0.755946	75.5946						33.0333	0.341606
Elephantidae	Primelephas korotorensis	Lukeino	Kenya	5.9	6.2 - 5.6	KNM-LU 58	M3 (sin.)		99	65.9	0.665657	66.5657		4	4.5					396
Elephantidae	Primelephas korotorensis	Lukeino	Kenya	5.9	6.2 - 5.6	LT 351	M3						8
Elephantidae	Primelephas korotorensis	Lukeino	Kenya	5.9	6.2 - 5.6	LU 7597	m3						9
Elephantidae	Primelephas korotorensis	Manonga Valley, Ibole	Tanzania	5.25	5.5 - 5.0	WM 1106/92	m3 (dext.)	227.6	89.2	59.8	0.670404	67.0404	7	3.5	4.6	0	0	29.5	0.330717	312.2
Elephantidae	Primelephas korotorensis	Manonga Valley, Ibole	Tanzania	5.25	5.5 - 5.0	WM 1232/92	M3 (dext.)		100.3	58.7	0.585244	58.5244		3	5.8	0	0	33.0333	0.329345	300.9
Elephantidae	Primelephas korotorensis	Manonga Valley, Ibole	Tanzania	5.25	5.5 - 5.0	WM 242/06	M3 (dext.)? posterior part with 4x lamellae		84	45	0.535714	53.5714						30.5	0.363095
Elephantidae	Primelephas korotorensis	Manonga Valley, Ibole	Tanzania	5.25	5.5 - 5.0	WM 1093/92	M3 (sin.)	246.1	94.3	56	0.593849	59.3849	7	3				35	0.371156	282.9
Deinotheriidae	Prodeinotherium hobleyi	Buluk	Kenya	17.3	18.0 - 17.2	KNM-WS 12670	m3 (sin.)	69.4	55.1		0.649728	64.9728	2
Deinotheriidae	Prodeinotherium hobleyi	Buluk	Kenya	17.3	18.0 - 17.2	NHMUK PV cast, no nr.	M2 (sin.)	55.9	61.3				2	2						122.6
Deinotheriidae	Prodeinotherium hobleyi	Buluk	Kenya	17.3	18.0 - 17.2	KNM-WS 131	M2 (sin.)	65.8	65.1	32	0.491551	49.1551	2	2						130.2
Deinotheriidae	Prodeinotherium hobleyi	Buluk	Kenya	17.3	18.0 - 17.2	KNM-WS 59	M2 (dext.)	64.6	62.8	33.5	0.533439	53.3439	2	2						125.6
Deinotheriidae	Prodeinotherium hobleyi	Buluk	Kenya	17.3	18.0 - 17.2	KNM-WS 58	M2 (sin.)	70.1	69	39.7	0.575362	57.5362	2	2						138
Deinotheriidae	Prodeinotherium hobleyi	Buluk	Kenya	17.3	18.0 - 17.2	KNM-WS 57	M2 (sin.)	54.5	59.7	26	0.435511	43.5511	2	2						119.4
Deinotheriidae	Prodeinotherium hobleyi	Karungu	Kenya	17.8	17.8	NHMUK PV M 10357 (type specimen)	m3 (sin.) in dentary	72.9	53.2	33.5	0.629699	62.9699	2	2						106.4
Deinotheriidae	Prodeinotherium hobleyi	Karungu	Kenya	17.8	17.8	NHM M 10360	m2 (dext.)	58.6	49.3	30.5	0.618661	61.8661	2	2	4	0	0			98.6
Deinotheriidae	Prodeinotherium hobleyi	Karungu	Kenya	17.8	17.8	NHMUK PV M 10357 (type specimen)	m2 (sin.) in dentary	61.7	53.9	32.1	0.595547	59.5547	2	2						107.8
Deinotheriidae	Prodeinotherium hobleyi	Karungu	Kenya	17.8	17.8	KNM-KA 70306	M2 (dext.)	64.5	65.3	35.4	0.542113	54.2113	2	2	3.3	0	0			130.6
Deinotheriidae	Prodeinotherium hobleyi	Koru	Kenya	19.5	21 - 19	NHMUK PV M 14201	M3 (dext.)	74.5	65	42.4	0.652308	65.2308	2	2						130
Deinotheriidae	Prodeinotherium hobleyi	Losodok	Kenya	25.75	25.75	KNM-ZP 1515	M3 (dext.)	63.2	59.5	28.9	0.485714	48.5714
Deinotheriidae	Prodeinotherium hobleyi	Lothidok	Kenya	17.7	17.9 - 17.5	R.G.16297 (cast)	M2 (dext.)	63	58.9	36	0.611205	61.1205	2	2						117.8
Deinotheriidae	Prodeinotherium hobleyi	Maboko	Kenya	15	15	KNM-MB 7581	M3 (dext.)	67.1	69.3				2		3.5
Deinotheriidae	Prodeinotherium hobleyi	Maboko	Kenya	15	15	KNM-MB 19612	M2 (sin.)	67.9	63	32.3	0.512698	51.2698	2	2						126
Deinotheriidae	Prodeinotherium hobleyi	Nakwai	Kenya	25.75	25.75	KNM-NW 66404	M3 (sin.)	67.5	58.4	35.4	0.606164	60.6164	2	2						116.8
Deinotheriidae	Prodeinotherium hobleyi	Nakwai	Kenya	25.75	25.75	KNM-NW 66404	M2 (sin.)	62.4	52.3	32.4	0.619503	61.9503	2	2	4	0	0			104.6
Deinotheriidae	Prodeinotherium hobleyi	Nakwai	Kenya	25.75	25.75	KNM-NW 58915	m3 (dext.)	63.8	49.4	31	0.62753	62.753	2	2	3	0	0			98.8
Deinotheriidae	Prodeinotherium hobleyi	Ngorora	Kenya	12.2	13.0 - 8.5	KNM-BN 417	p3-m2 in mandible fragment	72.8	68.7	45.8	0.666667	66.6667	2
Deinotheriidae	Prodeinotherium hobleyi	Rusinga	Kenya	17.8	17.8	NHMUK PV M 10604	m3 (dext.	64.6	52.7	29.6	0.56167	56.167	2
Deinotheriidae	Prodeinotherium hobleyi	Rusinga	Kenya	17.8	17.8	NHMUK PV M 32708	M3 (dext.)	58.7	74.3	44.1	0.59354	59.354	2
Deinotheriidae	Prodeinotherium hobleyi	Rusinga	Kenya	17.8	17.8	KNM-RU 1224	m3 (dext.) in dentary	81.3	59.3	36.2	0.610455	61.0455	2
Deinotheriidae	Prodeinotherium hobleyi	Rusinga	Kenya	17.8	17.8	KNM-RU 1223	M3 (sin.) in palate	60	62.2				2
Deinotheriidae	Prodeinotherium hobleyi	Rusinga	Kenya	17.8	17.8	KNM-RU 19565	m3 (dext.)	82.6	59.1	37.7	0.637902	63.7902	2	2						118.2
Deinotheriidae	Prodeinotherium hobleyi	Rusinga	Kenya	17.8	17.8	KNM-RU 1223	M2 (sin.) in palate	63.8	62	28.4	0.458065	45.8065	2		4.2
Deinotheriidae	Prodeinotherium hobleyi	Rusinga	Kenya	17.8	17.8	KNM-RU 1224	m2 (dext.) in dentary	68.2	58.9	34.4	0.584041	58.4041	2		3.1
Deinotheriidae	Prodeinotherium hobleyi	Rusinga	Kenya	17.8	17.8	NHMUK PV M 32708	M2 (dext.)	58.7	61.2	34.4	0.562092	56.2092	2
Deinotheriidae	Prodeinotherium hobleyi	Rusinga	Kenya	17.8	17.8	KNM-RU 19565	m3 (dext.)	82.6	59.1	37.7	0.637902	63.7902	2
Deinotheriidae	Prodeinotherium hobleyi	Samburu Hills	Kenya	17	19.2 - 15.0	KNM-SH 15778	p4 - m3 (dext.) in mandible	70.9	67.3	40	0.594354	59.4354	2	2						134.6
Deinotheriidae	Prodeinotherium hobleyi	Samburu Hills	Kenya	17	19.2 - 15.0	KNM-SH 15778	p4 - m3 (dext.) in mandible	73.5	66	44.5	0.674242	67.4242	2	2						132
Deinotheriidae	Prodeinotherium hobleyi	Samburu Hills	Kenya	17	19.2 - 15.0	KNM-SH 15776	p3 -m3 (sin. and dext.) in mandible	72.3	74	37.2	0.502703	50.2703	2	2						148
Deinotheriidae	Prodeinotherium hobleyi	Samburu Hills	Kenya	17	19.2 - 15.0	KNM-SH 15776	p3 -m3 (sin. and dext.) in mandible	87.8	70.3	36	0.512091	51.2091	2	2						140.6
Gomphotheriidae	Progomphotherium maraisi	Moroto II	Uganda	21.2	21.2	Mor IIb 1'98/12'01	M3 (dext.)		51.6	31	0.600775	60.0775						23.1	0.447674
Gomphotheriidae	Progomphotherium maraisi	Moroto II	Uganda	21.2	21.2	Mor IIb 1'85	M3 (sin.)	90.5	51.9	33	0.635838	63.5838	3	3	4.6	0	0	27.4	0.527938	155.7
Gomphotheriidae	Progomphotherium maraisi	Moroto II	Uganda	21.2	21.2	Mor IIb 1'98/4'01	m3 (sin.)		48.5	30.6	0.630928	63.0928			4.7			22.4	0.461856
Gomphotheriidae	Protanancus macinnesi	Alengerr	Kenya	13.2	13.2	KNM-AL 6	M3 (sin.) fragm.		62	45.3	0.730645	73.0645
Gomphotheriidae	Protanancus macinnesi	Fort Ternan	Kenya	13.95	14.0 - 13.9	KNM-FT 3329	M3 (dext.) in skull	157	67	49.8	0.743284	74.3284	4	3	5.2	0	0	39.5	0.589552	201
Gomphotheriidae	Protanancus macinnesi	Kalodirr	Kenya	17	17	KNM-WK 16926	M3 (sin.)							3	5.7	7.3	0.5
Gomphotheriidae	Protanancus macinnesi	Kalodirr	Kenya	17	17	KNM-WK 17006	m3 (sin.)	156.8	67.6	44.5	0.658284	65.8284	4	3		0	0	35.35	0.522929	202.8
Gomphotheriidae	Protanancus macinnesi	Kipsaraman	Kenya	15.5	15.5	KNM-TH 27695	M3 (sin.)	142	70.8	42.7	0.603107	60.3107	4	3	5			38.3	0.54096	212.4
Gomphotheriidae	Protanancus macinnesi	Kipsaraman	Kenya	15.5	15.5	KNM-TH 19383	m3 (sin.)		61.1	41.8	0.684124	68.4124			4.6
Gomphotheriidae	Protanancus macinnesi	Kipsaraman	Kenya	15.5	15.5	KNM-TH 19381	M3 (dext.)	152.6	79.6	57.1	0.717337	71.7337	4	3				38.9	0.488693	238.8
Gomphotheriidae	Protanancus macinnesi	Maboko	Kenya	15	15	NHMUK PV M 15538a	m3 (dext.)	165.2	71	53.3	0.750704	75.0704	5	3	5.4	0	0	30	0.422535	213
Gomphotheriidae	Protanancus macinnesi	Maboko	Kenya	15	15	NHMUK PV M 15530	M3 (sin.)	150.6	71	50.4	0.709859	70.9859	4	3	5.8	0	0			213
Gomphotheriidae	Protanancus macinnesi	Maboko	Kenya	15	15	NHMUK PV M 15525 (holotype)	M3 (dext.)	156.3	67.6	51	0.754438	75.4438	4	3						202.8
Gomphotheriidae	Protanancus macinnesi	Maboko	Kenya	15	15	NHMUK PV M 15298	m3 (dext.)	170.1	69.5				5	3	5.7					208.5
Gomphotheriidae	Protanancus macinnesi	Maboko	Kenya	15	15	NHMUK PV M 15541	m3 (dext.)	170.8	68.2	51.2	0.750733	75.0733	5	3	5.4	6.8	1.5	40	0.58651	204.6
Stegodontidae	Stegodon kaisensis	Kaiso/Kazinga	Kenya	5	5	NHMUK PV M 15408	M3 (sin.)	197.6	92.9	55.8	0.600646	60.0646	7	3.5	5	0	0			325.15
Stegodontidae	Stegodon kaisensis	Mpesida	Kenya	6.3	6.3	KNM-MP 46	M3 fragm.		102	59.7	0.585294	58.5294
Stegodontidae	Stegodon kaisensis	Nkondo FM	Uganda	5	5	KN 92'88	M3 (dext.)	206.5	100.1	59.7	0.596404	59.6404	7	3.75	4.8	0	0	27.775	0.277473	375.375
Stegodontidae	Stegodon kaisensis	Nkondo FM	Uganda	5	5	NK 312'86	M3 (dext.) posterior part		114.5						4	2.8	1.125	35	0.305677
Stegodontidae	Stegodon kaisensis	Nkondo FM	Uganda	5	5	NK 784'89	M3 (dext.) posterior part		100.9						3.4	6.6	2	25.3	0.250743
Stegodontidae	Stegodon kaisensis	Warwire FM	Uganda	3.25	3.5 - 3.0	NK 739'88	M3 (dext.)		105.8	66.3	0.626654	62.6654		3	2.9	4.2	3.25	30	0.283554	317.4
Stegodontidae	Stegodon kaisensis	Warwire FM	Uganda	3.25	3.5 - 3.0	NK 739'88	m3 (dext.)		100.5	57.4	0.571144	57.1144		4	3.3	2.2	1	30.2	0.300498	402
Stegodontidae	Stegodon kaisensis	Warwire FM	Uganda	3.25	3.5 - 3.0	NK 739'88	M3 (sin.)		105.2	77.4	0.735741	73.5741		3.75				24.2333	0.230355	394.5
Stegodontidae	Stegodon kaisensis	Warwire FM	Uganda	3.25	3.5 - 3.0	NK 739'88	m3 (sin.)		99.7	66.2	0.663992	66.3992	8	3.75	3.5	2.4	0.5	26.16	0.262387	373.875
Elephantidae	Stegotetrabelodon orbus	Lothagam	Kenya	6.9	7.4 - 5.0	KNM-LT 367	M3 (dext.)	229	103.6	49.8	0.480695	48.0695	6	2.5	5.2			39	0.376448	259
Elephantidae	Stegotetrabelodon orbus	Lothagam	Kenya	6.9	7.4 - 5.0	KNM-LT 366	M3 (dext.)	[172,2]	87					3	4.7			32	0.367816	261
Elephantidae	Stegotetrabelodon orbus	Lothagam	Kenya	6.9	7.4 - 5.0	KNM-LT 349	m3 (dext.)	233.2	91.4	49	0.536105	53.6105	7	3	5.5					274.2
Elephantidae	Stegotetrabelodon orbus	Lothagam	Kenya	6.9	7.4 - 5.0	KNM-LT 26319	M3 (dext.)	[186,1]	107.7	56	0.519963	51.9963	6	3				40	0.371402	323.1
Elephantidae	Stegotetrabelodon orbus	Lothagam	Kenya	6.9	7.4 - 5.0	KNM-LT 349	M3 (dext.), anterior 2 lophs		77.9						5.5
Elephantidae	Stegotetrabelodon orbus	Lothagam	Kenya	6.9	7.4 - 5.0	KNM-LT 23791	m3 (sin.)	210.8	89.6	53.4	0.595982	59.5982	7	3	5.2					268.8
Elephantidae	Stegotetrabelodon orbus	Lothagam	Kenya	6.9	7.4 - 5.0	KNM-LT 347	M3 (sin.)	210	109.5				6	2.5	4.8					273.75
Elephantidae	Stegotetrabelodon orbus	Lothagam	Kenya	6.9	7.4 - 5.0	KNM-LT 26318	M3 (sin.)	248	108.6	70.5	0.649171	64.9171	6	2.5	6					271.5
Elephantidae	Stegotetrabelodon orbus	Lothagam	Kenya	6.9	7.4 - 5.0	KNM-LT 354 (holotype mandible)	m3 (sin.) in mandible	279	84.9	70	0.824499	82.4499	8	3				39	0.459364	254.7
Elephantidae	Stegotetrabelodon orbus	Manonga Valley, Ibole	Tanzania	5.25	5.5 - 5.0	WM 110/94	m3 (sin.) anterior part in dentary fragment		101.6	64.5	0.634843	63.4843		3	5	0	0	34.6	0.340551	304.8
Elephantidae	Stegotetrabelodon orbus	Manonga Valley, Ibole	Tanzania	5.25	5.5 - 5.0	WM 110/94	m3 (dext.) anterior part with 4 lamellae		101.8					3	5.4	0	0	35.85	0.352161	305.4
Elephantidae	Stegotetrabelodon sp.	Mpesida	Kenya	6.3	6.3	KNM-MP 210	m3 (dext.) in dentary		111.3	72.5	0.651393	65.1393		3	5.4	0	0			333.9
Elephantidae	Stegotetrabelodon sp.	Oluka FM	Uganda	6.8	8.0 - 5.5	NY 33'87	M3 (sin.)							3	6.5	0	0	32.05
Elephantidae	Stegotetrabelodon sp.	Oluka FM	Uganda	6.8	8.0 - 5.5	NY 12'92	m3 (sin.) in dentary fragment	240	102	71	0.696078	69.6078	8	3	6.3			32.05	0.314216	306
Gomphotheriidae	Tetralophodon sp.	Kakara FM	Uganda	9.25	11.0 - 8.0	KI 102'92	m3 (dext.)	[198.4]	95.6	70.5	0.737448	73.7448	7	3.5	6.6	0	0	26.0667	0.272664	334.6
Gomphotheriidae	Tetralophodon sp.	Kakara FM	Uganda	9.25	11.0 - 8.0	KI 64'92	M3 (sin.)	227.5	110.4	69.9	0.633152	63.3152	5	2.5	6.1	0	0	38.4333	0.348128	276
Gomphotheriidae	Tetralophodon sp.	Samburu Hills	Kenya	9.5	9.5	KNM-SH 15858 (dext.) in skull	M3 (dext.) (+M2 enamel thickness)	323.5	124.5	74.8	0.600803	60.0803	6	3	6.8	0	0			373.5
Gomphotheriidae	Tetralophodon sp.	Samburu Hills	Kenya	9.5	9.5	KNM-SH 15858 (sin.) in skull	M3 (sin.) (+M2 enamel thickness)	246.5	113.9	68.4	0.600527	60.0527	6	3	6.6	0	0	45	0.395083	341.7
Gomphotheriidae	Tetralophodon sp.	Samburu Hills	Kenya	9.5	9.5	KNM-SH 12373	m2 (sin.) in mandible								6	0	0
Gomphotheriidae	Tetralophodon sp.	Samburu Hills	Kenya	9.5	9.5	KNM-SH 12380	m2 (dext.)						6	3	6	0	0

## Sheet: Supplementary Data 4
Family	sp.	Locality	Country	Age (Ma)	Age range (Ma)	HYP	L	LF	ET	PA	PF
Gomphotheriidae	Afrochoerodon kisumuensis	Kipsaraman	Kenya	15.5	15.5	68.2129	4	3.16667	4.7	0	0
Gomphotheriidae	Afrochoerodon kisumuensis	Maboko	Kenya	15	15	70.1361	4	3.08333	5.45	2.46667	0.333333
Gomphotheriidae	Anancus kenyensis	Kanam	Kenya	6.05	6.05	66.516
Gomphotheriidae	Anancus kenyensis	Lemudong'o (Narok)	Kenya	6.05	6.05	71.9149	5	3	4.7	3.15	1
Gomphotheriidae	Anancus kenyensis	Lothagam	Kenya	6.2	7.4 - 5.0	74		4
Gomphotheriidae	Anancus kenyensis	Lukeino	Kenya	5.9	6.2 - 5.5	67.247	5	3.14286	4.98	6.45	2.75
Gomphotheriidae	Anancus kenyensis	Manonga Valley, Ibole	Tanzania	5.25	5.5 - 5.0		5	3.25	5	6.7	1.3
Gomphotheriidae	Anancus kenyensis	Mpesida	Kenya	6.3	6.3	74.3869		3	6.5	0	0
Gomphotheriidae	Anancus kenyensis	Nkondo FM, loc. NK 44	Uganda	5	5	83.6986		3
Gomphotheriidae	Anancus ultimus	Chemeron	Kenya	4.5	5.0 - 4.0	68.0873	5.5	3.15	4.95	6.9	1.66667
Gomphotheriidae	Anancus ultimus	Kanapoi	Kenya	4.15	4.2 - 4.1	86.277	7	3	5.3	8.2	1.5
Gomphotheriidae	Archaeobelodon sp.	Baragoi (Nachola)	Kenya	15.5	15.5	67.5406	4	2.85714	5.65	0	0
Gomphotheriidae	Archaeobelodon sp.	Buluk	Kenya	17.3	18.0 - 17.2	64.3988	4	3	5.76667	0	0
Gomphotheriidae	Archaeobelodon sp.	Rusinga	Kenya	17.8	17.8	62.776	4	3	5.35	0	0
Gomphotheriidae	Cherolophodon ngorora	Fort Ternan	Kenya	13.95	14.0 - 13.9	75.3145	4	3
Gomphotheriidae	Cherolophodon ngorora	Nakali	Kenya	9.85	9.9 - 9.8	88.1055	4
Gomphotheriidae	Cherolophodon ngorora	Ngorora A-C	Kenya	12.2	11.0 - 13.0	88.4842	4	3	4.5	2.9	1
Gomphotheriidae	Cherolophodon ngorora	Ngorora D-E	Kenya	10.5	10.5	81.8887	4	3	4.8	2.8	1.25
Deinotheriidae	Deinotherium bozasi	Chemeron	Kenya	3.6	5.5 - 1.6	53.8181	2	2
Deinotheriidae	Deinotherium bozasi	Kanam	Kenya	6.05	6.05	58.4971	2	2	5.8	0	0
Deinotheriidae	Deinotherium bozasi	Kanapoi	Kenya	4.15	4.2 - 4.1	51.8645	2	2
Deinotheriidae	Deinotherium bozasi	Koobi Fora KBS	Kenya	1.7	1.87 - 1.53	63.4984	2	2	6.3	0	0
Deinotheriidae	Deinotherium bozasi	Koobi Fora, Upper Burgi	Kenya	2.62	3.36 - 1.87	59.7169	2	2
Deinotheriidae	Deinotherium bozasi	Lomekwi	Kenya	3.1	3.44 - 2.6	55.2553	2	2
Deinotheriidae	Deinotherium bozasi	Ngorora	Kenya			45.4674	2	2
Deinotheriidae	Deinotherium bozasi	Olduvai Bed II	Tanzania	1.425	1.7 - 1.15	55.222	2	2	5.26667	0	0
Deinotheriidae	Deinotherium bozasi	Samburu Hills	Kenya	9.5	9.5	58.7755	2	2
Deinotheriidae	Deinotherium bozasi	Laetoli, Upper Laetoli Beds	Tanzania	3.74	3.8 - 3.5	51.6129	2	2	5.5
Deinotheriidae	Deinotherium bozasi	Upper Lomekwi	Kenya	2.5	2.6 - 2.33	48.3813	2	2
Deinotheriidae	Deinotherium bozasi	Warwire FM	Uganda	3.25	3.5 - 3.0		2	2		0	0
Deinotheriidae	Deinotherium bozasi	Manonga, Tinde Member	Tanzania	4.75	5.0 - 4.5		2	2		0	0
Deinotheriidae	Deinotherium bozasi	Oluka FM	Uganda	6.8	8.0 - 5.5		2	2		0	0
Deinotheriidae	Deinotherium bozasi	Nakali	Kenya	9.85	9.9 - 9.8		2	2		0	0
Elephantidae	Elephas ekorensis	Kanapoi	Kenya	4.15	4.2 - 4.1	99.8913	13	4	3.4	0	0
Elephantidae	"Elephas" atavus	Koobi Fora KBS	Kenya	1.7	1.87 - 1.53			4
Elephantidae	"Elephas" atavus	Koobi Fora Upper Burgi	Kenya	1.94	2.0 - 1.88	142.382	15.6667	5.5	2.6	3.5	4.66667
Elephantidae	"Elephas" atavus	Nyabusosi FM	Uganda	1.5	1.5	138.943	14	5	2.9
Elephantidae	"Elephas" atavus	Olduvai Bed II	Tanzania	1.425	1.7 - 1.15	142.728		5.15	2.48	4.26667	3.83333
Elephantidae	"Elephas" brumpti	Koobi Fora, Lokochot/Tulu Bor	Kenya	3.12	3.6 - 2.63	106.132	12	4.125	3.07778	3.2625	3.42857
Elephantidae	"Elephas" brumpti	Lomekwi	Kenya	3.1	3.44 - 2.6	106.271	11.5	4.37143	3.06667	3.38	2.25
Elephantidae	"Elephas" shungurensis	Chemeron (Tugen Hills)	Kenya	2.625	2.85 - 2.40	112.853		4.75	2.9	2.56667	3
Elephantidae	"Elephas" shungurensis	Koobi Fora, Upper Burgi	Kenya	2.62	3.36 - 1.87	121.321	13.5	5.2	2.76667	3.6	4.5
Elephantidae	"Elephas" shungurensis	Upper Lomekwi	Kenya	2.5	2.6 - 2.33	131.029	12.6667	4.78571	2.93333	0.75	0
Mammutidae	Eozygodon morotoensis	Meswa Bridge	Kenya	22.5	23.0 - 22.0	53.3991	3	3	2.85	0	0
Mammutidae	Eozygodon morotoensis	Moroto II	Uganda	21.2	21.2	71.319		4
Gomphotheriidae	Gomphotherium sp.	Mfwangano	Kenya	17.4	17.8 - 17	63.0934	3	3
Gomphotheriidae	Gomphotherium sp.	Mwiti	Kenya	19.5	21 - 19	66.2806	3	3
Gomphotheriidae	Gomphotherium sp.	Songhor	Kenya	19.5	21 - 19	74.4681	4	4
Mammutidae	Losodokodon losodokius	Nakwai	Kenya	25.75	25.75	75.3346	3	3	3	0	0
Elephantidae	Loxodonta adaurora adaurora	Kanapoi	Kenya	4.15	4.2 - 4.1	92.447	10	3.16667	3.57143	4.35	2.5
Elephantidae	Loxodonta adaurora adaurora	Koobi Fora, Moiti/Lokochot	Kenya	3.65	3.97 - 3.44	106.823
Elephantidae	Loxodonta adaurora adaurora	Lomekwi	Kenya	3.1	3.44 - 2.6	100.928		3.91667	3.65	2.925	1.6375
Elephantidae	Loxodonta adaurora kararae	Koobi Fora, Upper Burgi	Kenya	2.62	3.36 - 1.87	98.4343	10.6667	4.5	3.5	0	0
Elephantidae	Loxodonta africana	Kabinda	D.R.Congo	0	0	164.646	12	3.5	2.7	0	0
Elephantidae	Loxodonta africana	Kanjera	Kenya	0.5	0.5	146.523	11	5.5	2.6	0	0
Elephantidae	Loxodonta cookei	Lukeino	Kenya	5.9	6.2 - 5.6	81	7.5	3.66667	4.33333	0	0
Elephantidae	Loxodonta cookei	Nkondo FM	Uganda	5	5	84.3535	7	3.66667	4.275	0	0
Elephantidae	Loxodonta cyclotis	Lukala and other sites	D.R.Congo	0	0	177.386	11	4.25	2.53333	0	0
Elephantidae	Loxodonta exoptata	Koobi Fora, Lokochot/Tulu Bor	Kenya	3.12	3.6 - 2.63	109.682		4	3.2	3.8	4.25
Elephantidae	Loxodonta exoptata	Laetoli, Lower Laetoli Beds	Tanzania	4.05	4.3 - 3.8	103.986	11	4.25	3.6	0	0
Elephantidae	Loxodonta exoptata	Laetoli, Upper Laetoli Beds	Tanzania	3.74	3.8 - 3.5	114.948	11.3333	4.53571	3.44545	0.4375	0.5
Elephantidae	Loxodonta exoptata	Laetoli, Upper Ndolaya Beds	Tanzania	2.66	2.7 - 2.6	122.167	12	4.5	2.6	3.2	5
Elephantidae	Loxodonta cf. exoptata	Warwire FM	Uganda	3.25	3.5 - 3.0	120.112	11	4	3.6	0	0
Elephantidae	Mammuthus subplanifrons	Kanam	Kenya	6.05	6.05	76.2665	8	3.25	4.5	0	0
Elephantidae	Palaeoloxodon jolensis	Natodomeri	Sudan	0.13	0.13	208.108	21	6	1.6	4.2	7
Elephantidae	Palaeoloxodon recki ileretensis	Koobi Fora KBS	Kenya	1.7	1.87 - 1.53	149.213	16	5.10714	2.01429	3.64286	5.35714
Elephantidae	Palaeoloxodon recki recki	Kanjera	Kenya	0.5	0.5	174.64	17	5.33333	2	3.5	7
Elephantidae	Palaeoloxodon recki recki	Koobi Fora, Okote	Kenya	1.46	1.53 - 1.38	182.882		5.25	1.83333	2.95	7
Elephantidae	Palaeoloxodon recki recki	Nariokotome MB, Nachukui FM	Kenya	1	1.3 - 0.7	184.915	15	6.1	1.7	2.5	5.25
Elephantidae	Palaeoloxodon recki recki	Olduvai III-IV	Tanzania	0.875	1.15 - 0.6	171.451	15.8	5.5	1.675	3.6375	5.84286
Elephantidae	Primelephas korotorensis	Chemeron	Kenya	4.7	5.3 - 4	74.7874	7.66667	3.25	5	0	0
Elephantidae	Primelephas korotorensis	Kanam	Kenya	6.05	6.05	63.4785		3
Elephantidae	Primelephas korotorensis	Lothagam	Kenya	6.9	7.4 - 5.0	65.6707	7	3.3125	4.25	2.5	1
Elephantidae	Primelephas korotorensis	Lukeino	Kenya	5.9	6.2 - 5.6	62.4431	8.5	4	4.05	4.8
Elephantidae	Primelephas korotorensis	Manonga Valley, Ibole	Tanzania	5.25	5.5 - 5.0	59.6303	7	3.16667	5.2	0	0
Deinotheriidae	Prodeinotherium hobleyi	Buluk	Kenya	17.3	18.0 - 17.2	53.7118	2	2		0	0
Deinotheriidae	Prodeinotherium hobleyi	Karungu	Kenya	17.8	17.8	59.6505	2	2	3.65	0	0
Deinotheriidae	Prodeinotherium hobleyi	Koru	Kenya	19.5	21 - 19	65.2308	2	2
Deinotheriidae	Prodeinotherium hobleyi	Losodok	Kenya	25.75	25.75	48.5714	2	2
Deinotheriidae	Prodeinotherium hobleyi	Lothidok	Kenya	17.7	17.9 - 17.5	61.1205	2	2
Deinotheriidae	Prodeinotherium hobleyi	Maboko	Kenya	15	15	51.2698	2	2	3.5
Deinotheriidae	Prodeinotherium hobleyi	Nakwai	Kenya	25.75	25.75	61.7733	2	2	3.5	0	0
Deinotheriidae	Prodeinotherium hobleyi	Ngorora	Kenya	12.2	13.0 - 8.5	66.6667	2	2
Deinotheriidae	Prodeinotherium hobleyi	Rusinga	Kenya	17.8	17.8	58.0708	2	2	3.65	0	0
Deinotheriidae	Prodeinotherium hobleyi	Samburu Hills	Kenya	17	19.2 - 15.0	57.0847	2	2		0	0
Deinotheriidae	Prodeinotherium hobleyi	Alengerr	Kenya	13.2			2	2		0	0
Deinotheriidae	Prodeinotherium hobleyi	Fort Ternan	Kenya	13.95	14.0 - 13.9		2	2		0	0
Deinotheriidae	Prodeinotherium hobleyi	Kalodirr	Kenya	17			2	2		0	0
Deinotheriidae	Prodeinotherium hobleyi	Arongo Uyoma	Kenya	17.8			2	2		0	0
Deinotheriidae	Prodeinotherium hobleyi	Napak	Uganda	20	21-19		2	2		0	0
Deinotheriidae	Prodeinotherium hobleyi	Moroto II	Uganda	21.2		64.1	2	2		0	0
Gomphotheriidae	Progomphotherium maraisi	Karungu	Kenya	17.8	17.8	61.8659	3	3	5.75	0	0
Gomphotheriidae	Progomphotherium maraisi	Moroto II	Uganda	21.2	21.2	62.2514	3	3	4.65	0	0
Gomphotheriidae	Protanancus macinnesi	Alengerr	Kenya	13.2	13.2	73.0645
Gomphotheriidae	Protanancus macinnesi	Fort Ternan	Kenya	13.95	14.0 - 13.9	74.3284	4	3	5.2	0	0
Gomphotheriidae	Protanancus macinnesi	Kalodirr	Kenya	17	17	65.8284	4	3		3.65	0.25
Gomphotheriidae	Protanancus macinnesi	Kipsaraman	Kenya	15.5	15.5	66.8189	4	3	4.8
Gomphotheriidae	Protanancus macinnesi	Maboko	Kenya	15	15	74.1434	4.6	3	5.575	2.26667	0.5
Stegodontidae	Stegodon kaisensis	Kaiso/Kazinga	Kenya	5	5	60.0646	7	3.5	5	0	0
Stegodontidae	Stegodon kaisensis	Mpesida	Kenya	6.3	6.3	58.5294
Stegodontidae	Stegodon kaisensis	Nkondo FM	Uganda	5	5	59.6404	7	3.75	4.06667	3.13333	1.04167
Stegodontidae	Stegodon kaisensis	Warwire FM	Uganda	3.25	3.5 - 3.0	64.9383	8	3.625	3.23333	2.93333	1.58333
Elephantidae	Stegotetrabelodon orbus	Lothagam	Kenya	6.9	7.4 - 5.0	60.1069	6.57143	2.8125	5.27143	0	0
Elephantidae	Stegotetrabelodon orbus	Manonga Valley, Ibole	Tanzania	5.25	5.5 - 5.0	63.4843		3	5.2	0	0
Elephantidae	Stegotetrabelodon sp.	Mpesida	Kenya	6.3	6.3	65.1393		3	5.4	0	0
Elephantidae	Stegotetrabelodon sp.	Oluka FM	Uganda	6.8	8.0 - 5.5	69.6078	8	3	6.4	0	0
Gomphotheriidae	Tetralophodon sp.	Kakara FM	Uganda	9.25	11.0 - 8.0	68.53	6	3	6.35	0	0
Gomphotheriidae	Tetralophodon sp.	Samburu Hills	Kenya	9.5	9.5	60.0665	6	3	6.35	0	0

## Sheet: Supplementary Data 5
Species	Crown width	Hypsodonty	Nr. of lamellae	Lamellar frequency	Enamel thickness	Plicae amplitude	Plicae frequency
Elephas ekorensis	92	99.8913	13	4	3.4	0	0
Elephas atavus	94.5667	142.088	15.25	5.02273	2.49091	4.3	4.25
Elephas brumpti	90.6588	107.87	11.8	4.22647	3.07333	3.30769	3.01923
Elephas shungurensis	86.625	123.685	13	4.90625	2.88333	2.15	2.25
Loxodonta adaurora adaurora	105.293	94.9866	9.88889	3.38333	3.61429	4.13846	2.00417
Loxodonta adaurora kararae	86.4333	98.4343	10.6667	4.5	3.5	0	0
Loxodonta africana	74.75	155.585	11.5	4.5	2.65	0	0
Loxodonta cookei + sp. (Lukeino)	89.8	83.6828	7.33333	3.66667	4.3	0	0
Loxodonta cyclotis	69.0333	177.386	11	4.25	2.53333	0	0
Loxodonta exoptata	87.7118	115.956	11.4	4.35417	3.35625	1.19167	1.45833
Mammuthus subplanifrons	101.8	76.2665	8	3.25	4.5	0	0
Palaeoloxodon jolensis	111	208.108	21	6	1.6	4.2	7
Palaeoloxodon recki ileretensis	86.3714	149.213	16	5.10714	2.01429	3.64286	5.35714
Palaeoloxodon recki recki	85.735	174.983	15.8571	5.61111	1.74706	3.28571	5.94545
Primelephas korotorensis	92.66	65.0981	7.45455	3.26786	4.625	1.4	0.333333
Stegotetrabelodon orbus + sp.	98.2231	62.097	6.75	2.88462	5.45833	0	0

## Sheet: Supplementary Data 6
	variates	covariates	r		r2		p		df
			popns	spp	popns	spp	popns	spp	popns	spp
	H - ET	W, lophs, LF	-0.259	-0.413	0.067	0.171	0.2	0.161	24	11
	H – LF	W, lophs, ET	-0.03	0.053	0	0.003	0.886	0.864	24	11
	H – LF	lophs, ET	-0.185	-0.105	0.034	0.011	0.355	0.72	25	12
	H - L	W, ET, LF	0.325	0.18	0.106	0.032	0.105	0.556	24	11
	H - PF	W, lophs, ET, LF	-0.026	-0.119	0.0007	0.014	0.905	0.713	22	10
	H - PA	W, lophs, ET, LF	-0.318	-0.369	0.101	0.136	0.121	0.238	23	10
	L - LF	W, H, ET	0.634	0.587	0.403	0.344	0.0005	0.035	24	11
	L - LF	H, ET	0.42	0.511	0.176	0.261	0.029	0.062	25	12
	L - ET	W, H, LF	-0.61	-0.518	0.372	0.269	0.0009	0.07	24	11
	L - PF	W, H, ET, LF	0.345	-0.047	0.119	0.002	0.099	0.885	22	10
	L - PA	W, H, ET, LF	-0.13	-0.199	0.017	0.039	0.535	0.536	23	10
	LF - ET	W, H, lophs	0.067	-0.12	0.005	0.014	0.744	0.695	24	11
	LF - ET	H, lophs	-0.557	-0.587	0.31	0.344	0.003	0.027	25	12
	LF - PF	W, H, ET, lophs	-0.05	0.311	0.003	0.097	0.816	0.325	22	10
	LF - PF	H, ET, lophs	0.009	0.082	8e-05	0.007	0.967	0.789	23	11
	LF - PA	W, H, ET, lophs	0.169	-0.018	0.029	0.0003	0.418	0.956	23	10
	LF - PA	H, ET, lophs	0.087	-0.258	0.008	0.067	0.672	0.394	24	11
	ET - PF	W, H, lophs, LF	0.01	-0.343	0.0001	0.117	0.963	0.275	22	10
	ET - PA	W, H, lophs, LF	-0.469	-0.636	0.22	0.404	0.018	0.026	23	10
	PF – PA	W, H, lophs, ET, LF	-	0.781	-	0.61	-	0.003	-	10

## Sheet: Supplementary Data 7
	trait pair	sp.	r(X,Y)	r²	t	p	N
	ET - LF	"E." shungurensis	-0.760165	0.577851	-3.50992	0.0066195	11
	ET - LF	Loxodonta adaurora adaurora	-0.725132	0.525816	-3.49253	0.00503611	13
	ET - LF*W	Loxodonta adaurora adaurora	-0.807153	0.651496	-4.10179	0.00266954	11
	ET - LF*W	P. recki ileretensis	-0.843483	0.711464	-3.51125	0.0170779	7
	ET - LF*W	"E." brumpti	-0.807215	0.651596	-2.36869	0.0986209	5
	PF - PA	"E." brumpti	0.760263	0.578	3.88154	0.00255659	13
	PF - PA	"E." shungurensis	0.835256	0.697652	4.29646	0.00262831	10
	PF - PA	Primelephas korotorensis	0.956183	0.914286	6.53197	0.00283785	6
	PF - PA	Loxodonta exoptata	0.981198	0.96275	15.2516	9.76291e-08	11
	PF - ET	"E." shungurensis	-0.56418	0.3183	-1.93271	0.0893465	10
	PF - ET	Loxodonta adaurora adaurora	-0.724573	0.525005	-3.32459	0.00768775	12
	PF - ET	Loxodonta exoptata	-0.930779	0.86635	-7.63807	3.19791e-05	11
	PA - ET	Primelephas korotorensis	-0.85339	0.728274	-3.66073	0.0145838	7
	PA - ET	Loxodonta exoptata	-0.90216	0.813893	-6.27369	0.000145466	11
	PF - LF	Palaeoloxodon recki recki	-0.793649	0.62988	-3.68979	0.00613202	10
	PF - LF	P. recki ileretensis	-0.751124	0.564187	-2.54417	0.0516308	7
	PF - LF*W	Palaeoloxodon recki recki	-0.858861	0.737642	-4.10725	0.00630579	8
	PA - LF	Loxodonta exoptata	-0.701612	0.49226	-2.20172	0.078923	7
	PA - LF	"Elephas" atavus	-0.841282	0.707756	-3.11243	0.0357878	6
	PA - LF*W	Palaeoloxodon recki recki	0.773249	0.597913	3.22633	0.0145255	9
	HYP - LF	Palaeoloxodon recki recki	0.499701	0.249701	1.82429	0.0980877	12
	HYP - LF	Primelephas korotorensis	0.625799	0.391625	2.661	0.022147	13
	HYP - L	S. orbus & S. sp.	0.754156	0.568751	2.56792	0.0501617	7
	HYP - ET	Elephas atavus	-0.906755	0.822205	-4.30092	0.0126365	6
	HYP - PA	"E." shungurensis	-0.902843	0.815126	-4.19957	0.0137006	6
	HYP - PA	Primelephas korotorensis	-0.730097	0.533042	-2.13684	0.0994403	6
	HYP - PF	"E." shungurensis	-0.903426	0.816179	-4.2143	0.0135394	6
	HYP - PF	Palaeoloxodon recki recki	-0.644723	0.415667	-2.06594	0.0843596	8

## Sheet: Supplementary Data 8
TAXLABELS	proal	HYP	HOD
Eritherium_azzouzorum	0	0	0
Daouitherium_rebouli	0	0	0
Phosphatherium_escuilliei	0	0	0
Khamsaconus_bulbosus	0	0	0
Numidotherium_koholense	0	0	0
Moeritherium_chehbeurameuri	0	0	0
Moeritherium_lyonsi	0	0	0
Numidotherium_savagei	0	0	0
Barytherium_grave	0	0	0
Moeritherium_trigodon	0	0	0
Palaeomastodon_beadnelli	0	0	0
Phiomia_serridens	0	0	0
Moeritherium_andrewsi	0	0	0
Omanitherium_dhofarensis	0	0	0
Gomphotherium_basal	0	0	0
Chilgatherium_harrisi	0	0	0
Phiomia_major	0	0	0
Eritreum_melakeghebrekristosi	0	0	0
Losodokodon_losodokius	0	0	0
Hemimastodon_crepusculi	0	0	0
Prodeinotherium_hobleyi	0	0	0
Prodeinotherium_pentapotamiae	0	0	0
Eozygodon_morotoensis	0	0	0
Progomphotherium_maraisi	0	0	0
Archaeobelodon_filholi	0	0	0
Gomphotherium_angustidens	0	0	0
Platybelodon_dangheensis	0	0	0
Choerolophodon_corrugatus	0	0	0
Gomphotherium_cooperi	0	0	0
Prodeinotherium_bavaricum	0	0	0
Gomphotherium_hannibali	0	0	0
Gomphotherium_sylvaticum	0	0	0
Afrochoerodon_kisumuensis	0	0	0
Gomphotherium_mongoliense	0	0	0
Miomastodon_gobiensis	0	0	0
Stegolophodon_pseudolatidens	0	0	0
Zygolophodon_aegyptensis	0	0	0
Zygolophodon_turicensis	0	0	0
Stegolophodon_hueiheensis	0	0	0
Gomphotherium_subtapiroideum	0	0	0
Gomphotherium_annectens	0	0	0
Gomphotherium_browni	0	0	0
Miomastodon_metachinjiensis	0	0	0
Protanancus_chinjiensis	0	0	0
Platybelodon_danovi	0	0	0
Afromastodon_coppensi	0	0	0
Choerolophodon_chioticus	0	0	0
Gomphotherium_inopinatum	0	0	0
Platybelodon_grangeri	0	0	0
Miomastodon_proavus	0	0	0
Stegolophodon_nasaiensis	0	0	0
Protanancus_macinnesi	0	0	0
Choerolophodon_ngorora	0	0	0
Gomphotherium_productum	0	0	0
Deinotherium_indicum	0	0	0
Gomphotherium_connexum	0	0	0
Gomphotherium_wimani	0	0	0
Platybelodon_tongxinensis	0	0	0
Protanancus_brevirostris	0	0	0
Aphanobelodon_zhaoi	0	0	0
Choerolophodon_guangheensis	0	0	0
Protanancus_tobieni	0	0	0
Eubelodon_morrilli	0	0	0
Megabelodon_joraki	0	0	0
Deinotherium_giganteum	0	0	0
Deinotherium_levius	0	0	0
Gomphotherium_tassyi	0	0	0
Stegolophodon_latidens	1	0	1
Tetralophodon_longirostris	0	0	0
Tetralophodon_xiaolongtanensis	0	0	0
Gomphotherium_steinheimense	0	0	0
Anancus_arvernensis	0	0	0
Choerolophodon_pentelici	0	0	0
Megabelodon_lulli	0	0	0
Zygolophodon_chinjiensis	0	0	0
Serbelodon_burnhami	0	0	0
Torynobelodon_barnumbrowni	0	0	0
Serbelodon_barbourensis	0	0	0
Pediolophodon_campester	0	0	0
Gnathabelodon_buckneri	0	0	0
Megabelodon_minor	0	0	0
Konobelodon_robustus	0	0	1
Paratetralophodon_exoletus	0	0	1
Choerolophodon_anatolicus	0	0	0
Stegolophodon_stegodontoides	1	0	1
Deinotherium_bozasi	0	0	0
Konobelodon_atticus	0	0	1
Tetralophodon_euryrostris	0	0	0
Rhynchotherium_tlascalae	0	0	0
Torynobelodon_loomisi	0	0	0
Amebelodon_floridanus	0	0	0
Gnathabelodon_thorpei	0	0	0
Anancus_lehmanni	0	0	0
Anancus_sinensis	0	0	1
Konobelodon_britti	0	0	1
Paratetralophodon_hasnotensis	0	0	1
Deinotherium_proavum	0	0	0
Mammut_borsoni	0	0	0
Amebelodon_fricki	0	0	0
Stegotetrabelodon_syrticus	1	0	1
Sinomammut_tobieni	0	0	0
Anancus_kenyensis	0	0	0
Primelephas_korotorensis	1	0	1
Stegotetrabelodon_orbus	1	0	1
Stegodon_zdanskyi	1	0	1
Mammut_obliquelophus	0	0	0
Mammuthus_subplanifrons	1	0	1
Stegodon_kaisensis	1	0	1
Konobelodon_cyrenaicus	0	0	1
Anancus_osiris	0	0	0
Anancus_petrocchii	0	0	1
Sinomastodon_praeintermedius	0	0	0
Stegodibelodon_schneideri	1	0	1
Loxodonta_cookei	1	0	1
Loxodonta_exoptata	1	0	1
Mammuthus_africanavus	1	0	1
Stegodon_elephantoides	1	0	1
Anancus_ultimus	0	0	1
Elephas_ekorensis	1	0	1
Loxodonta_adaurora	1	0	1
Sinomastodon_sendaicus	0	0	0
Sinomastodon_huananensis	0	0	0
Sinomastodon_intermedius	0	0	0
Stegomastodon_mirificus	0	0	0
Stegomastodon_primitivus	0	0	0
Mammut_americanum	0	0	0
Anancus_kazachstanensis	0	0	0
Elephas_planifrons	1	0	1
Stegodon_bombifrons	1	0	1
Stegodon_sompoensis	1	0	1
Stegoloxodon_celebensis	1	0	1
Mammuthus_meridionalis	1	0	1
Elephas_atavus	1	1	1
Anancus_perimensis	0	0	0
Platelephas_platycephalus	1	1	1
Stegodon_insignis	1	0	1
Mammuthus_gromovi	1	0	1
Mammuthus_rumanus	1	0	1
Stegodon_orientalis	1	0	1
Stegodon_huananensis	1	0	1
Stegoloxodon_indonesicus	1	0	1
Stegodon_ganesa	1	0	1
Stegolophodon_lydekkeri	1	0	1
Elephas_hysudricus	1	1	1
Sinomastodon_bumiajuensis	0	0	0
Stegodon_trigonocephalus	1	0	1
Stegodon_luzonensis	1	0	1
Stegodon_mindanensis	1	0	1
Stegomastodon_aftoniae	0	0	1
Stegodon_aurorae	1	0	1
Loxodonta_atlantica	1	1	1
Rhynchotherium_falconeri	0	0	0
Cuvieronius_hyodon	0	0	0
Sinomastodon_yangziensis	0	0	1
Anancus_sivalensis	0	0	1
Stegodon_pinjorensis	1	0	1
Palaeoloxodon_recki	1	1	1
Stegodon_zhaotongensis	1	0	1
Palaeoloxodon_namadicus	1	1	1
Palaeoloxodon_falconeri	1	1	1
Elephas_maximus	1	1	1
Elephas_hysudrindicus	1	1	1
Sinomastodon_jiangnanensis	0	0	0
Mammuthus_trogontherii	1	1	1
Mammuthus_protomammonteus	1	1	1
Stegodon_sondaari	1	0	1
Mammuthus_creticus	1	1	1
Stegodon_florensis	1	0	1
Palaeoloxodon_antiquus	1	1	1
Stegomastodon_platensis	0	0	0
Mammuthus_columbi	1	1	1
Mammuthus_primigenius	1	1	1
Palaeoloxodon_cypriotes	1	1	1
Loxodonta_africana	1	1	1
Palaeoloxodon_jolensis	1	1	1
Palaeoloxodon_naumanni	1	1	1
Palaeoloxodon_mnaidriensis	1	1	1
Mammuthus_exilis	1	1	1
Mammuthus_lamarmorai	1	1	1
Stegodon_namadicus	1	0	1
Stegodon_timorensis	1	0	1
Palaeoloxodon_creutzburgi	1	1	1
Palaeoloxodon_tiliensis	1	1	1
Palaeoloxodon_lomolinoi	1	1	1
Loxodonta_cyclotis	1	1	1

## Sheet: Supplementary Data 9
		Crown width	Crown height	Hypsodonty *100	Lophs/ lamellae	Lamellar frequency	Enamel thickness	Plicae amplitude	Plicae frequency
	Crown width	1	0.1702	-0.2418	0.1238	-0.1141	0.2308	0.4182	0.3121
		n=16	n=16	n=16	n=16	n=16	n=16	n=16	n=16
		p= ---	p=.528	p=.367	p=.648	p=.674	p=.390	p=.107	p=.239
	Crown height		1	0.911	0.9262	0.8617	-0.857	0.6234	0.8231
			n=16	n=16	n=16	n=16	n=16	n=16	n=16
			p= ---	p=.000	p=.000	p=.000	p=.000	p=.010	p=.000
	Hypsodonty*100			1	0.8461	0.874	-0.9313	0.4361	0.6726
				n=16	n=16	n=16	n=16	n=16	n=16
				p= ---	p=.000	p=.000	p=.000	p=.091	p=.004
	Lophs/lamellae				1	0.9315	-0.902	0.6636	0.8636
					n=16	n=16	n=16	n=16	n=16
					p= ---	p=.000	p=.000	p=.005	p=.000
	Lamellar frequency					1	-0.9314	0.5508	0.8
						n=16	n=16	n=16	n=16
						p= ---	p=.000	p=.027	p=.000
	Enamel thickness						1	-0.5786	-0.75
							n=16	n=16	n=16
							p= ---	p=.019	p=.001
	Plicae amplitude							1	0.8736
								n=16	n=16
								p= ---	p=.000
	Plicae frequency								1
									n=16
									p= ---

## Sheet: Supplementary Data 10
			Hypsodonty*100	Lophs/ lamellae	Enamel thickness	Plicae amplitude	Plicae frequency	Crown width	Crown height	Lamellar frequency
		1.0000	-.9355	-.8028	.8948	-.3517	-.5743	.3560	-.8165	-.7990
		N=40	N=39	N=30	N=37	N=36	N=35	N=40	N=38	N=39
		p= ---	p=.000	p=.000	p=.000	p=.035	p=.000	p=.024	p=.000	p=.000
	Hypsodonty*100		1.0000	.8711	-.9031	.3692	.6756	-.2893	.9068	.8442
			N=39	N=30	N=37	N=36	N=35	N=39	N=38	N=38
			p= ---	p=.000	p=.000	p=.027	p=.000	p=.074	p=.000	p=.000
	Lophs/lamellae			1.0000	-.8639	.5495	.8079	.0592	.8996	.8612
				N=30	N=30	N=29	N=28	N=30	N=29	N=30
				p= ---	p=.000	p=.002	p=.000	p=.756	p=.000	p=.000
	Enamel thickness				1.0000	-.5711	-.7325	.3518	-.7885	-.8835
					N=37	N=36	N=35	N=37	N=36	N=37
					p= ---	p=.000	p=.000	p=.033	p=.000	p=.000
	Plicae amplitude					1.0000	.8670	.0342	.4283	.5099
						N=36	N=35	N=36	N=35	N=36
						p= ---	p=.000	p=.843	p=.010	p=.001
	Plicae frequency						1.0000	-.0434	.7148	.7194
							N=35	N=35	N=34	N=35
							p= ---	p=.804	p=.000	p=.000
	Crown width							1.0000	.1098	-.3144
								N=40	N=38	N=39
								p= ---	p=.512	p=.051
	Crown height								1.0000	.7466
									N=38	N=37
									p= ---	p=.000
	Lamellar frequency									1.0000
										N=39
										p= ---
